# Supplementary material for: DNA methylome in pancreatic cancer identified novel promoter hyper-methylation in NPY and FAIM2 genes associated with poor prognosis in Indian patient cohort
Source: Cancer Cell Int. 2022 Nov 3;22:334. doi: 10.1186/s12935-022-02737-1 (PMC9635159; doi:10.1186/s12935-022-02737-1)
Supplement: Supplementary file 1 — Additional file 1.Details of the PAAD samples in the TCGA cohort (n=185). The red marked samples were excluded from the analysis. Highlighted samples wre used in discovery cohort [file 12935_2022_2737_MOESM1_ESM.xlsx]

## Sheet: Table S1
	Title: DNA methylome in pancreatic cancer identified novel promoter hypermethylation in NPY and FAIM2 genes associated with poor prognosis in Indian patient cohort. Corresponding author: Nilabja Sikdar
Table S1: Details of the PAAD samples in the TCGA cohort (n=185). The red marked samples were excluded from the analysis. Highlighted samples wre used in discovery cohort
Srl	tcga_participant_barcode	CLI_pathologic_stage	CLI_pathology_T_stage	CLI_pathology_N_stage	CLI_pathology_M_stage	CLI_gender	CLI_race
1	TCGA-2J-AAB1	stage iib	t3	n1	m0	male	Eu
2	TCGA-2J-AAB4	stage iib	t2	n1	m0	male	Eu
3	TCGA-2J-AAB6	stage iia	t3	n0	m0	male	Eu
4	TCGA-2J-AAB8	stage iib	t3	n1	m0	male	Eu
5	TCGA-2J-AAB9	stage iib	t3	n1	m0	female	Eu
6	TCGA-2J-AABA	stage iib	t3	n1	m0	male	Eu
7	TCGA-2J-AABE	stage iia	t3	n0	m0	male	Eu
8	TCGA-2J-AABF	stage iib	t3	n1	m0	male	Eu
9	TCGA-2J-AABH	stage iia	t3	n0	m0	male	Eu
10	TCGA-2J-AABI	stage iia	t3	n0	m0	female	Eu
11	TCGA-2J-AABK	stage iib	t3	n1	m0	male	Eu
12	TCGA-2J-AABO	stage iib	t3	n1	m0	male	Eu
13	TCGA-2J-AABP	stage iib	t3	n1	m0	female	Eu
14	TCGA-2J-AABR	stage iia	t3	n0	m0	female	Eu
15	TCGA-2J-AABT	stage iib	t3	n1	m0	female	Eu
16	TCGA-2J-AABU	stage iib	t3	n1	m0	male	Eu
17	TCGA-2J-AABV	stage iib	t3	n1	m0	male	Eu
18	TCGA-2L-AAQA	stage iib	t3	n1	mx	male	Eu
19	TCGA-2L-AAQE	stage iib	t3	n1	m0	male	Eu
20	TCGA-2L-AAQI	stage iib	t3	n1	mx	male	Eu
21	TCGA-2L-AAQJ	stage iii	t4	n0	mx	female	Eu
22	TCGA-2L-AAQL	stage iib	t3	n1	mx	male	Eu
23	TCGA-2L-AAQM	stage iib	t3	n1	mx	male	Eu
24	TCGA-3A-A9I5	NA	NA	n0	mx	male	Eu
25	TCGA-3A-A9I7	stage iib	t3	n1	mx	male	AA
26	TCGA-3A-A9I9	stage iia	t3	n0	mx	male	Eu
27	TCGA-3A-A9IB	stage iib	t3	n1	mx	female	Eu
28	TCGA-3A-A9IC	stage iib	t3	n1	mx	female	Eu
29	TCGA-3A-A9IH	stage ia	t1	n0	mx	female	Eu
30	TCGA-3A-A9IJ	stage ib	t2	n0	mx	male	Eu
31	TCGA-3A-A9IL	stage i	t1	NA	mx	female	Eu
32	TCGA-3A-A9IN	stage ib	t2	nx	mx	female	Eu
33	TCGA-3A-A9IO	NA	tx	nx	mx	male	Eu
34	TCGA-3A-A9IR	stage ib	t2	n0	mx	female	Eu
35	TCGA-3A-A9IS	stage ib	t2	n0	mx	male	Eu
36	TCGA-3A-A9IU	stage iib	t3	n1	mx	male	Eu
37	TCGA-3A-A9IV	stage ib	t2	n0	mx	female	Eu
38	TCGA-3A-A9IX	stage ia	t1	n0	mx	male	Eu
39	TCGA-3A-A9IZ	stage iib	t3	n1	mx	male	Eu
40	TCGA-3A-A9J0	stage iib	t3	n1	mx	male	Eu
41	TCGA-3E-AAAY	stage iib	t3	n1	mx	male	Eu
42	TCGA-3E-AAAZ	stage iia	t3	n0	mx	male	Eu
43	TCGA-F2-6879	stage iib	t3	n1	m0	male	Eu
44	TCGA-F2-6880	stage iib	t3	n1	m0	male	Eu
45	TCGA-F2-7273	stage iib	t3	n1	m0	male	AA
46	TCGA-F2-7276	stage iib	t3	n1	m0	male	Eu
47	TCGA-F2-A44G	stage iib	t3	n1	m0	female	Eu
48	TCGA-F2-A44H	stage iia	t3	n0	m0	male	Eu
49	TCGA-F2-A7TX	stage iib	t3	n1	m0	male	Eu
50	TCGA-F2-A8YN	stage iia	t3	n0	m0	male	Eu
51	TCGA-FB-A4P5	stage iib	t3	n1	mx	female	Eu
52	TCGA-FB-A4P6	stage iib	t3	n1	mx	male	Eu
53	TCGA-FB-A545	stage iib	t3	n1	m0	female	Eu
54	TCGA-FB-A5VM	stage ib	t2	n0	m0	male	Eu
55	TCGA-FB-A78T	stage iib	t3	n1	m0	female	Eu
56	TCGA-FB-A7DR	stage iia	t3	nx	m0	male	As
57	TCGA-FB-AAPP	stage iib	t3	n1	mx	male	Eu
58	TCGA-FB-AAPQ	stage iib	t3	n1	mx	male	Eu
59	TCGA-FB-AAPS	stage iib	t2	n1	mx	female	Eu
60	TCGA-FB-AAPU	stage iia	t3	n0	mx	female	As
61	TCGA-FB-AAPY	stage iib	t2	n1	mx	male	Eu
62	TCGA-FB-AAPZ	stage iib	t2	n1	mx	male	Eu
63	TCGA-FB-AAQ0	stage iia	t3	n0	mx	male	Eu
64	TCGA-FB-AAQ1	stage iib	t3	n1	mx	male	Eu
65	TCGA-FB-AAQ2	stage iib	t3	n1	mx	female	Eu
66	TCGA-FB-AAQ3	stage iib	t3	n1	mx	female	Eu
67	TCGA-FB-AAQ6	stage ia	t1	n0	mx	male	Eu
68	TCGA-FZ-5919	stage iib	t3	n1	mx	female	Eu
69	TCGA-FZ-5920	stage iib	t3	n1	m0	male	AA
70	TCGA-FZ-5921	stage iib	t3	n1	m0	female	NA
71	TCGA-FZ-5922	stage iia	t3	n0	m0	male	Eu
72	TCGA-FZ-5923	stage iv	t4	n1	m1	male	Eu
73	TCGA-FZ-5924	stage iia	t3	n1	m0	male	Eu
74	TCGA-FZ-5926	stage iii	t3	n1	m0	female	Eu
75	TCGA-H6-8124	stage iib	t3	n1	m0	female	NA
76	TCGA-H6-A45N	stage iib	t3	n1	mx	female	Eu
77	TCGA-H8-A6C1	stage iia	t3	n0	mx	male	Eu
78	TCGA-HV-A5A3	stage iia	t3	nx	mx	male	As
79	TCGA-HV-A5A4	stage iia	t3	n0	mx	female	As
80	TCGA-HV-A5A5	stage iib	t3	n1	m0	female	As
81	TCGA-HV-A5A6	stage iib	t3	n1b	m0	female	As
82	TCGA-HV-A7OL	stage iia	t3	n0	mx	male	As
83	TCGA-HV-A7OP	stage iib	t3	n1	m0	male	As
84	TCGA-HV-AA8V	stage iib	t3	n1	mx	male	As
85	TCGA-HV-AA8X	stage iib	t2	n1	mx	female	As
86	TCGA-HZ-7289	stage iib	t3	n1	mx	male	Eu
87	TCGA-HZ-7918	stage iib	t3	n1	m0	male	Eu
88	TCGA-HZ-7919	stage iib	t3	n1	m0	female	Eu
89	TCGA-HZ-7920	stage ib	t2	n0	mx	male	Eu
90	TCGA-HZ-7922	stage iib	t3	n1	mx	female	Eu
91	TCGA-HZ-7923	stage iia	t3	n0	mx	male	Eu
92	TCGA-HZ-7924	stage iia	t3	n0	mx	female	Eu
93	TCGA-HZ-7925	stage iib	t3	n1	mx	male	Eu
94	TCGA-HZ-7926	stage iib	t3	n1	mx	male	AA
95	TCGA-HZ-8001	stage iii	t4	n0	mx	male	Eu
96	TCGA-HZ-8002	stage iib	t3	n1	mx	male	Eu
97	TCGA-HZ-8003	stage iib	t3	n1	mx	female	Eu
98	TCGA-HZ-8005	stage iib	t3	n1	mx	male	Eu
99	TCGA-HZ-8315	stage iia	t3	n0	mx	female	Eu
100	TCGA-HZ-8317	stage iib	t3	n1	mx	female	Eu
101	TCGA-HZ-8519	stage ia	t1	n0	mx	male	Eu
102	TCGA-HZ-8636	stage iv	t3	n0	m1	female	Eu
103	TCGA-HZ-8637	stage iib	t3	n1	mx	female	Eu
104	TCGA-HZ-8638	stage ia	t1	n0	mx	female	Eu
105	TCGA-HZ-A49G	stage iib	t2	n1	mx	female	Eu
106	TCGA-HZ-A49H	stage iib	t3	n1	mx	female	Eu
107	TCGA-HZ-A49I	stage iib	t3	n1	mx	male	Eu
108	TCGA-HZ-A4BH	stage iib	t3	n1b	mx	male	Eu
109	TCGA-HZ-A4BK	stage iib	t3	n1	mx	male	Eu
110	TCGA-HZ-A77O	stage iib	t2	n1	mx	female	Eu
111	TCGA-HZ-A77P	stage iib	t3	n1	mx	male	Eu
112	TCGA-HZ-A77Q	stage iib	t3	n1	mx	female	Eu
113	TCGA-HZ-A8P0	stage iib	t3	n1	mx	male	Eu
114	TCGA-HZ-A8P1	stage ib	t2	n0	mx	male	Eu
115	TCGA-HZ-A9TJ	stage iv	t3	n0	m1	male	NA
116	TCGA-IB-7644	stage iv	t3	n1	m1	female	Eu
117	TCGA-IB-7645	stage iib	t3	n1	m0	female	NA
118	TCGA-IB-7646	stage iib	t3	n1	m0	male	Eu
119	TCGA-IB-7647	stage iib	t3	n1	m0	male	Eu
120	TCGA-IB-7649	stage iib	t3	n1	m0	female	NA
121	TCGA-IB-7651	stage iib	t3	n1	m0	female	Eu
122	TCGA-IB-7652	stage iib	t3	n1	m0	female	As
123	TCGA-IB-7654	stage iib	t2	n1	m0	male	Eu
124	TCGA-IB-7885	stage iib	t3	n1	m0	female	Eu
125	TCGA-IB-7886	stage iib	t3	n1	m0	male	Eu
126	TCGA-IB-7887	stage iib	t3	n1	m0	female	Eu
127	TCGA-IB-7888	stage iia	t3	n0	m0	female	AA
128	TCGA-IB-7889	stage iib	t3	n1	m0	female	Eu
129	TCGA-IB-7890	stage ib	t2	n0	m0	male	NA
130	TCGA-IB-7891	stage iib	t3	n1	m0	female	Eu
131	TCGA-IB-7893	stage iia	t3	n0	m0	male	Eu
132	TCGA-IB-7897	stage iib	t3	n1	m0	female	Eu
133	TCGA-IB-8126	stage iii	t4	n1	m0	female	Eu
134	TCGA-IB-8127	stage iib	t3	n1	m0	male	Eu
135	TCGA-IB-A5SO	stage iib	t3	n1	m0	male	Eu
136	TCGA-IB-A5SP	stage iia	t3	n0	m0	male	Eu
137	TCGA-IB-A5SQ	stage ib	t2	n0	m0	female	Eu
138	TCGA-IB-A5SS	stage iib	t3	n1	m0	female	Eu
139	TCGA-IB-A5ST	stage iib	t3	n1	m0	female	Eu
140	TCGA-IB-A6UF	stage iib	t3	n1	m0	male	Eu
141	TCGA-IB-A6UG	stage iib	t3	n1	m0	male	Eu
142	TCGA-IB-A7LX	stage iib	t3	n1	mx	male	Eu
143	TCGA-IB-A7M4	stage iib	t3	n1	mx	male	Eu
144	TCGA-IB-AAUM	stage iib	t2	n1	m0	male	Eu
145	TCGA-IB-AAUN	stage ib	t2	n0	m0	female	Eu
146	TCGA-IB-AAUO	stage iib	t3	n1	m0	female	Eu
147	TCGA-IB-AAUP	stage iib	t3	n1	m0	male	Eu
148	TCGA-IB-AAUQ	stage iib	t3	n1	m0	male	Eu
149	TCGA-IB-AAUR	stage iib	t3	n1	m0	male	Eu
150	TCGA-IB-AAUS	stage iib	t3	n1	m0	female	Eu
151	TCGA-IB-AAUT	stage iib	t2	n1	m0	male	Eu
152	TCGA-IB-AAUU	stage iib	t3	n1	m0	male	Eu
153	TCGA-IB-AAUV	stage iib	t3	n1	m0	male	Eu
154	TCGA-IB-AAUW	stage iib	t3	n1	m0	female	Eu
155	TCGA-L1-A7W4	stage iib	t3	n1	m0	female	Eu
156	TCGA-LB-A7SX	stage iib	t3	n1	mx	female	AA
157	TCGA-LB-A8F3	stage iia	t3	n0	mx	female	AA
158	TCGA-LB-A9Q5	stage iib	t3	n1	mx	female	Eu
159	TCGA-M8-A5N4	stage iia	t3	n0	m0	female	NA
160	TCGA-OE-A75W	stage iia	t3	n0	m0	male	Eu
161	TCGA-PZ-A5RE	stage iib	t3	n1	mx	female	Eu
162	TCGA-Q3-A5QY	stage iib	t3	n1	mx	male	Eu
163	TCGA-Q3-AA2A	stage ib	t3	n1	mx	female	Eu
164	TCGA-RB-A7B8	stage iib	t3	n1	mx	female	Eu
165	TCGA-RB-AA9M	stage iib	t1	n1	mx	male	Eu
166	TCGA-RL-AAAS	stage ib	t2	n0	m0	female	Eu
167	TCGA-S4-A8RM	stage iib	t3	n1	mx	male	Eu
168	TCGA-S4-A8RO	stage iib	t3	n1	mx	female	Eu
169	TCGA-S4-A8RP	stage iib	t3	n1	mx	female	Eu
170	TCGA-US-A774	stage iib	t3	n1	mx	female	Eu
171	TCGA-US-A776	stage iia	t3	n0	mx	male	Eu
172	TCGA-US-A779	stage iib	t3	n1b	mx	female	Eu
173	TCGA-US-A77E	stage iib	t3	n1	mx	male	Eu
174	TCGA-US-A77G	stage iib	t3	n1	mx	male	Eu
175	TCGA-US-A77J	stage iib	t3	n1b	mx	female	Eu
176	TCGA-XD-AAUG	stage iv	t3	n1	m1	female	Eu
177	TCGA-XD-AAUH	stage iib	t3	n1	m0	female	Eu
178	TCGA-XD-AAUI	stage iib	t3	n1	mx	female	Eu
179	TCGA-XD-AAUL	stage iia	t3	n0	mx	male	Eu
180	TCGA-XN-A8T3	stage ib	t2	n0	m0	male	Eu
181	TCGA-XN-A8T5	stage ib	t2	n0	m0	female	Eu
182	TCGA-YB-A89D	stage iib	t3	n1	mx	male	Eu
183	TCGA-YH-A8SY	stage iii	t3	n1	mx	female	Eu
184	TCGA-YY-A8LH	stage iib	t3	n1	mx	female	Eu
185	TCGA-Z5-AAPL	stage iia	t3	n0	m0	female	Eu

## Sheet: Table S2
Table S2: Details of the PAAD samples in the TCGA cohort (n=185). The red marked samples were excluded from the analysis.
Srl	tcga_participant_barcode	CLI_pathologic_stage	CLI_pathology_T_stage	CLI_pathology_N_stage	CLI_pathology_M_stage	CLI_gender
1	TCGA-2J-AAB1	stage iib	t3	n1	m0	male
2	TCGA-2J-AAB4	stage iib	t2	n1	m0	male
3	TCGA-2J-AAB6	stage iia	t3	n0	m0	male
4	TCGA-2J-AAB8	stage iib	t3	n1	m0	male
5	TCGA-2J-AAB9	stage iib	t3	n1	m0	female
6	TCGA-2J-AABA	stage iib	t3	n1	m0	male
7	TCGA-2J-AABE	stage iia	t3	n0	m0	male
8	TCGA-2J-AABF	stage iib	t3	n1	m0	male
9	TCGA-2J-AABH	stage iia	t3	n0	m0	male
10	TCGA-2J-AABI	stage iia	t3	n0	m0	female
11	TCGA-2J-AABK	stage iib	t3	n1	m0	male
12	TCGA-2J-AABO	stage iib	t3	n1	m0	male
13	TCGA-2J-AABP	stage iib	t3	n1	m0	female
14	TCGA-2J-AABR	stage iia	t3	n0	m0	female
15	TCGA-2J-AABT	stage iib	t3	n1	m0	female
16	TCGA-2J-AABU	stage iib	t3	n1	m0	male
17	TCGA-2J-AABV	stage iib	t3	n1	m0	male
18	TCGA-2L-AAQA	stage iib	t3	n1	mx	male
19	TCGA-2L-AAQE	stage iib	t3	n1	m0	male
20	TCGA-2L-AAQI	stage iib	t3	n1	mx	male
21	TCGA-2L-AAQJ	stage iii	t4	n0	mx	female
22	TCGA-2L-AAQL	stage iib	t3	n1	mx	male
23	TCGA-2L-AAQM	stage iib	t3	n1	mx	male
24	TCGA-3A-A9I5	NA	NA	n0	mx	male
25	TCGA-3A-A9I7	stage iib	t3	n1	mx	male
26	TCGA-3A-A9I9	stage iia	t3	n0	mx	male
27	TCGA-3A-A9IB	stage iib	t3	n1	mx	female
28	TCGA-3A-A9IC	stage iib	t3	n1	mx	female
29	TCGA-3A-A9IH	stage ia	t1	n0	mx	female
30	TCGA-3A-A9IJ	stage ib	t2	n0	mx	male
31	TCGA-3A-A9IL	stage i	t1	NA	mx	female
32	TCGA-3A-A9IN	stage ib	t2	nx	mx	female
33	TCGA-3A-A9IO	NA	tx	nx	mx	male
34	TCGA-3A-A9IR	stage ib	t2	n0	mx	female
35	TCGA-3A-A9IS	stage ib	t2	n0	mx	male
36	TCGA-3A-A9IU	stage iib	t3	n1	mx	male
37	TCGA-3A-A9IV	stage ib	t2	n0	mx	female
38	TCGA-3A-A9IX	stage ia	t1	n0	mx	male
39	TCGA-3A-A9IZ	stage iib	t3	n1	mx	male
40	TCGA-3A-A9J0	stage iib	t3	n1	mx	male
41	TCGA-3E-AAAY	stage iib	t3	n1	mx	male
42	TCGA-3E-AAAZ	stage iia	t3	n0	mx	male
43	TCGA-F2-6879	stage iib	t3	n1	m0	male
44	TCGA-F2-6880	stage iib	t3	n1	m0	male
45	TCGA-F2-7273	stage iib	t3	n1	m0	male
46	TCGA-F2-7276	stage iib	t3	n1	m0	male
47	TCGA-F2-A44G	stage iib	t3	n1	m0	female
48	TCGA-F2-A44H	stage iia	t3	n0	m0	male
49	TCGA-F2-A7TX	stage iib	t3	n1	m0	male
50	TCGA-F2-A8YN	stage iia	t3	n0	m0	male
51	TCGA-FB-A4P5	stage iib	t3	n1	mx	female
52	TCGA-FB-A4P6	stage iib	t3	n1	mx	male
53	TCGA-FB-A545	stage iib	t3	n1	m0	female
54	TCGA-FB-A5VM	stage ib	t2	n0	m0	male
55	TCGA-FB-A78T	stage iib	t3	n1	m0	female
56	TCGA-FB-A7DR	stage iia	t3	nx	m0	male
57	TCGA-FB-AAPP	stage iib	t3	n1	mx	male
58	TCGA-FB-AAPQ	stage iib	t3	n1	mx	male
59	TCGA-FB-AAPS	stage iib	t2	n1	mx	female
60	TCGA-FB-AAPU	stage iia	t3	n0	mx	female
61	TCGA-FB-AAPY	stage iib	t2	n1	mx	male
62	TCGA-FB-AAPZ	stage iib	t2	n1	mx	male
63	TCGA-FB-AAQ0	stage iia	t3	n0	mx	male
64	TCGA-FB-AAQ1	stage iib	t3	n1	mx	male
65	TCGA-FB-AAQ2	stage iib	t3	n1	mx	female
66	TCGA-FB-AAQ3	stage iib	t3	n1	mx	female
67	TCGA-FB-AAQ6	stage ia	t1	n0	mx	male
68	TCGA-FZ-5919	stage iib	t3	n1	mx	female
69	TCGA-FZ-5920	stage iib	t3	n1	m0	male
70	TCGA-FZ-5921	stage iib	t3	n1	m0	female
71	TCGA-FZ-5922	stage iia	t3	n0	m0	male
72	TCGA-FZ-5923	stage iv	t4	n1	m1	male
73	TCGA-FZ-5924	stage iia	t3	n1	m0	male
74	TCGA-FZ-5926	stage iii	t3	n1	m0	female
75	TCGA-H6-8124	stage iib	t3	n1	m0	female
76	TCGA-H6-A45N	stage iib	t3	n1	mx	female
77	TCGA-H8-A6C1	stage iia	t3	n0	mx	male
78	TCGA-HV-A5A3	stage iia	t3	nx	mx	male
79	TCGA-HV-A5A4	stage iia	t3	n0	mx	female
80	TCGA-HV-A5A5	stage iib	t3	n1	m0	female
81	TCGA-HV-A5A6	stage iib	t3	n1b	m0	female
82	TCGA-HV-A7OL	stage iia	t3	n0	mx	male
83	TCGA-HV-A7OP	stage iib	t3	n1	m0	male
84	TCGA-HV-AA8V	stage iib	t3	n1	mx	male
85	TCGA-HV-AA8X	stage iib	t2	n1	mx	female
86	TCGA-HZ-7289	stage iib	t3	n1	mx	male
87	TCGA-HZ-7918	stage iib	t3	n1	m0	male
88	TCGA-HZ-7919	stage iib	t3	n1	m0	female
89	TCGA-HZ-7920	stage ib	t2	n0	mx	male
90	TCGA-HZ-7922	stage iib	t3	n1	mx	female
91	TCGA-HZ-7923	stage iia	t3	n0	mx	male
92	TCGA-HZ-7924	stage iia	t3	n0	mx	female
93	TCGA-HZ-7925	stage iib	t3	n1	mx	male
94	TCGA-HZ-7926	stage iib	t3	n1	mx	male
95	TCGA-HZ-8001	stage iii	t4	n0	mx	male
96	TCGA-HZ-8002	stage iib	t3	n1	mx	male
97	TCGA-HZ-8003	stage iib	t3	n1	mx	female
98	TCGA-HZ-8005	stage iib	t3	n1	mx	male
99	TCGA-HZ-8315	stage iia	t3	n0	mx	female
100	TCGA-HZ-8317	stage iib	t3	n1	mx	female
101	TCGA-HZ-8519	stage ia	t1	n0	mx	male
102	TCGA-HZ-8636	stage iv	t3	n0	m1	female
103	TCGA-HZ-8637	stage iib	t3	n1	mx	female
104	TCGA-HZ-8638	stage ia	t1	n0	mx	female
105	TCGA-HZ-A49G	stage iib	t2	n1	mx	female
106	TCGA-HZ-A49H	stage iib	t3	n1	mx	female
107	TCGA-HZ-A49I	stage iib	t3	n1	mx	male
108	TCGA-HZ-A4BH	stage iib	t3	n1b	mx	male
109	TCGA-HZ-A4BK	stage iib	t3	n1	mx	male
110	TCGA-HZ-A77O	stage iib	t2	n1	mx	female
111	TCGA-HZ-A77P	stage iib	t3	n1	mx	male
112	TCGA-HZ-A77Q	stage iib	t3	n1	mx	female
113	TCGA-HZ-A8P0	stage iib	t3	n1	mx	male
114	TCGA-HZ-A8P1	stage ib	t2	n0	mx	male
115	TCGA-HZ-A9TJ	stage iv	t3	n0	m1	male
116	TCGA-IB-7644	stage iv	t3	n1	m1	female
117	TCGA-IB-7645	stage iib	t3	n1	m0	female
118	TCGA-IB-7646	stage iib	t3	n1	m0	male
119	TCGA-IB-7647	stage iib	t3	n1	m0	male
120	TCGA-IB-7649	stage iib	t3	n1	m0	female
121	TCGA-IB-7651	stage iib	t3	n1	m0	female
122	TCGA-IB-7652	stage iib	t3	n1	m0	female
123	TCGA-IB-7654	stage iib	t2	n1	m0	male
124	TCGA-IB-7885	stage iib	t3	n1	m0	female
125	TCGA-IB-7886	stage iib	t3	n1	m0	male
126	TCGA-IB-7887	stage iib	t3	n1	m0	female
127	TCGA-IB-7888	stage iia	t3	n0	m0	female
128	TCGA-IB-7889	stage iib	t3	n1	m0	female
129	TCGA-IB-7890	stage ib	t2	n0	m0	male
130	TCGA-IB-7891	stage iib	t3	n1	m0	female
131	TCGA-IB-7893	stage iia	t3	n0	m0	male
132	TCGA-IB-7897	stage iib	t3	n1	m0	female
133	TCGA-IB-8126	stage iii	t4	n1	m0	female
134	TCGA-IB-8127	stage iib	t3	n1	m0	male
135	TCGA-IB-A5SO	stage iib	t3	n1	m0	male
136	TCGA-IB-A5SP	stage iia	t3	n0	m0	male
137	TCGA-IB-A5SQ	stage ib	t2	n0	m0	female
138	TCGA-IB-A5SS	stage iib	t3	n1	m0	female
139	TCGA-IB-A5ST	stage iib	t3	n1	m0	female
140	TCGA-IB-A6UF	stage iib	t3	n1	m0	male
141	TCGA-IB-A6UG	stage iib	t3	n1	m0	male
142	TCGA-IB-A7LX	stage iib	t3	n1	mx	male
143	TCGA-IB-A7M4	stage iib	t3	n1	mx	male
144	TCGA-IB-AAUM	stage iib	t2	n1	m0	male
145	TCGA-IB-AAUN	stage ib	t2	n0	m0	female
146	TCGA-IB-AAUO	stage iib	t3	n1	m0	female
147	TCGA-IB-AAUP	stage iib	t3	n1	m0	male
148	TCGA-IB-AAUQ	stage iib	t3	n1	m0	male
149	TCGA-IB-AAUR	stage iib	t3	n1	m0	male
150	TCGA-IB-AAUS	stage iib	t3	n1	m0	female
151	TCGA-IB-AAUT	stage iib	t2	n1	m0	male
152	TCGA-IB-AAUU	stage iib	t3	n1	m0	male
153	TCGA-IB-AAUV	stage iib	t3	n1	m0	male
154	TCGA-IB-AAUW	stage iib	t3	n1	m0	female
155	TCGA-L1-A7W4	stage iib	t3	n1	m0	female
156	TCGA-LB-A7SX	stage iib	t3	n1	mx	female
157	TCGA-LB-A8F3	stage iia	t3	n0	mx	female
158	TCGA-LB-A9Q5	stage iib	t3	n1	mx	female
159	TCGA-M8-A5N4	stage iia	t3	n0	m0	female
160	TCGA-OE-A75W	stage iia	t3	n0	m0	male
161	TCGA-PZ-A5RE	stage iib	t3	n1	mx	female
162	TCGA-Q3-A5QY	stage iib	t3	n1	mx	male
163	TCGA-Q3-AA2A	stage ib	t3	n1	mx	female
164	TCGA-RB-A7B8	stage iib	t3	n1	mx	female
165	TCGA-RB-AA9M	stage iib	t1	n1	mx	male
166	TCGA-RL-AAAS	stage ib	t2	n0	m0	female
167	TCGA-S4-A8RM	stage iib	t3	n1	mx	male
168	TCGA-S4-A8RO	stage iib	t3	n1	mx	female
169	TCGA-S4-A8RP	stage iib	t3	n1	mx	female
170	TCGA-US-A774	stage iib	t3	n1	mx	female
171	TCGA-US-A776	stage iia	t3	n0	mx	male
172	TCGA-US-A779	stage iib	t3	n1b	mx	female
173	TCGA-US-A77E	stage iib	t3	n1	mx	male
174	TCGA-US-A77G	stage iib	t3	n1	mx	male
175	TCGA-US-A77J	stage iib	t3	n1b	mx	female
176	TCGA-XD-AAUG	stage iv	t3	n1	m1	female
177	TCGA-XD-AAUH	stage iib	t3	n1	m0	female
178	TCGA-XD-AAUI	stage iib	t3	n1	mx	female
179	TCGA-XD-AAUL	stage iia	t3	n0	mx	male
180	TCGA-XN-A8T3	stage ib	t2	n0	m0	male
181	TCGA-XN-A8T5	stage ib	t2	n0	m0	female
182	TCGA-YB-A89D	stage iib	t3	n1	mx	male
183	TCGA-YH-A8SY	stage iii	t3	n1	mx	female
184	TCGA-YY-A8LH	stage iib	t3	n1	mx	female
185	TCGA-Z5-AAPL	stage iia	t3	n0	m0	female

## Sheet: Table S3
Table S3: Characteristics of the samples included in validation cohorts
Validation cohort 1
Sample N0	Sex	Age (Y)	Tobacco intake	TNM Grade	Histopathological Report
PDAC_1	F	48	No	T2N1M0	Poorly differentiated adenocarcinoma
PDAC_2	F	74	No	pT3N0	Well differentiated adenocarcinoma
PDAC_3	M	38	No	T3N1M0	Poorly differentiated adenocarcinoma
PDAC_4	M	65	Yes	pT3N1	Ductal adenocarcinoma,Moderately differentiated
PDAC_5	M	64	Yes	pT3N1	Ductal adenocarcinoma, Moderately differentiated
PDAC_6	M	43	no	PT3N0	well differentiated pancreatic ductal adenocarcinoma, extens to the ampulla of vater and duodenam
PDAC_7	M	40	Yes	pT3N1	Poorly differentiated adenocarcinoma
Validation cohort 2
CMC_PANC_001	M	45	No	T2N1M0	Well differentiated adenocarcinoma
CMC_PANC_018	M	48	Yes	T2N1M0	Well differentiated adenocarcinoma
CMRI_PANC_020	F	74	No	pT3N0	Well differentiated adenocarcinoma
CMC_PANC_023	M	60	Yes	T3N1M0	Poorly differentiated adenocarcinoma
CMRI_PANC_024	F	60	No	pT3pN0	Well differentiated adenocarcinoma
CMC_PANC_025	M	44	No	T2N1M0	Poorly differentiated adenocarcinoma
CMRI_PANC_026	F	35	No	pT3pN0	Well differentiated adenocarcinoma
CMRI_PANC_053	M	43	no	PT3N0	Well differentiated adenocarcinoma
CMC_PANC_056	F	50	no	pT2N0Mx	Well differentiated adenocarcinoma
CMC_PANC_060	M	65	yes	T2N1M0	Moderate Differentiated adenocarcinoma
CMC_PANC_064	M	60	no	T2N1M0	Moderate Differentiated adenocarcinoma
CMC_PANC_067	M	58	no	T2N0Mx	Well differentiated adenocarcinoma
TMC_PANC_076	M	40	Yes	pT3N1	Poorly differentiated adenocarcinoma
CMC_PANC_097	F	60	No	T3N1Mx	Well differentiated adenocarcinoma
CMRI_PANC_098	M	70	no	pT3N1	Well differentiated adenocarcinoma
TMC_PANC_120	M	53	no	T3N1M0	Well differentiated adenocarcinoma
CMC_PANC_122	M	68	no	pT3N2MX	Poorly differentiated adenocarcinoma
SSKM_PANC_124	F	54	No	T2N1MO	Moderate Differentiated adenocarcinoma
CMRI_PANC_135	M	62	Yes	T3N1M0	Well differentiated adenocarcinoma
SSKM_PANC_139	M	53	YES	T3N1MO	Moderate Differentiated adenocarcinoma
TMC_PANC_217	M	54	no	pT2N1	Moderate Differentiated adenocarcinoma
SSKM_PANC_224	F	53	no	T2N1M0	Well differentiated adenocarcinoma
Validation cohort 3
CMC_PANC_001	M	45	Yes	T2N1M0	Well differentiated adenocarcinoma
RGK_PANC_005	F	48	no	T2N1M0	Poorly differentiated adenocarcinoma
CMRI_PANC_010	M	46	Yes	PT3N0	Moderate Differentiated adenocarcinoma
CMC_PANC_018	M	48	Yes	T2N1M0	Well differentiated adenocarcinoma
RGK_PANC_022	M	38	no	T3N1M0	Poorly differentiated adenocarcinoma
CMC_PANC_023	M	60	Yes	T3N1M0	Poorly differentiated adenocarcinoma
CMC_PANC_025	M	44	no	T2N1M0	Poorly differentiated adenocarcinoma
TMC_PANC_031	M	64	no	pT3N1	Moderate Differentiated adenocarcinoma
TMC_PANC_042	M	65	Yes	pT3N1	Moderate Differentiated adenocarcinoma
TMC_PANC_048	M	64	Yes	pT3N1	Moderate Differentiated adenocarcinoma
CMC_PANC_064	M	60	no	T2N1M0	Moderate Differentiated adenocarcinoma
CMC_PANC_067	M	58	no	T2N0Mx	Well differentiated adenocarcinoma
TMC_PANC_076	M	40	Yes	pT3N1	Poorly differentiated adenocarcinoma
TMC_PANC_084	M	39	Yes	pT3N1	Moderate Differentiated adenocarcinoma
SSKM_PANC_089	M	57	Yes	T2N1M0	Poorly differentiated adenocarcinoma
CMC_PANC_099	M	60	no	T2N0Mx	Well differentiated adenocarcinoma
SSKM_PANC_107	F	50	no	T2N1M0	Moderate Differentiated adenocarcinoma
TMC_PANC_120	M	53	no	T3N1M0	Moderate Differentiated adenocarcinoma
CMC_PANC_122	M	68	no	pT3N2MX	Poorly differentiated adenocarcinoma
TMC_PANC_147	F	70	no	pT3N1	Moderate Differentiated adenocarcinoma
CMRI_PANC_027	F	49	no	PT4N1	Well Differentiated Periampullary adenocarcinoma
TMC_PANC_055	M	52	yes	PT3N0	Poorly differentiated adenocarcinoma
CMC_PANC_060	M	65	yes	T2N1M0	Moderately differentiated adenocarcinoma of pancreas
SSKM_PANC_065	M	48	Yes	T2N0M0	Moderately Differentiated Perimapullary Adenocarcinoma
TMC_PANC_079	M	56	no	pT2N0	Moderate Differentiated adenocarcinoma
TMC_PANC_094	M	46	Yes	pT1N0	Well differentiated adenocarcinoma
Validation cohort 4
SSKM_PANC_089	M	57	Yes	T2N1M0	Poorly differentiated adenocarcinoma
TMC_PANC_031	M	64	no	pT3N1	Moderate Differentiated adenocarcinoma
CMC_PANC_099	M	60	no	T2N0Mx	Well differentiated adenocarcinoma
CMC_PANC_097	F	60	No	T3N1Mx	Well differentiated adenocarcinoma
CMRI_PANC_098	M	70	no	pT3N1	Well differentiated adenocarcinoma
TMC_PANC_042	M	65	Yes	pT3N1	Moderate Differentiated adenocarcinoma
CMC_PANC_122	M	68		pT3N2MX	Poorly differentiated adenocarcinoma
TMC_PANC_076	M	40	Yes	pT3N1	Poorly differentiated adenocarcinoma
TMC_PANC_084	M	39	Yes	pT3N1	Moderate Differentiated adenocarcinoma
CMC_PANC_023	M	60	Yes	T3N1M0	Poorly differentiated adenocarcinoma
TMC_PANC_260	F	60	no	T3N0	Moderate Differentiated adenocarcinoma
TMC_PANC_268	M	67		T2N1	Moderate Differentiated adenocarcinoma
TMC_PANC_255	M	64	no	T2N0	Moderate Differentiated adenocarcinoma
TMC_PANC_226	M	69	no	T3N1M1	Moderate Differentiated adenocarcinoma
TMC_PANC_258	F	67	no	T3N1M0	Moderate Differentiated adenocarcinoma
TMC_PANC_266	M	54		T2N0	Moderate Differentiated adenocarcinoma
TMC_PANC_245	F	68	no	T2N1	Poorly differentiated adenocarcinoma
TMC_PANC_267	F	62		T2N1	Moderate Differentiated adenocarcinoma
TMC_PANC_242	M	69		T2N1	Moderate Differentiated adenocarcinoma
SSKM_PANC_218	F	56	no	T2N0M0	Well differentiated adenocarcinoma

## Sheet: Table S4
Table S4: Details of the probes (n=7832) that were differentially methylated between pancreatic cancer (n=9) and solid tissue normal (n=9) samples in the TCGA cohort. Normalized beta values for each probe is mentioned. "_C" denotes control and "_D" denotes cancer tissue samples.
chr	pos (**hg19)	ProbeID	delbeta	P.Value	adj.P.Val	Relation_to_Island	A45N_C	A45N_D	A5A3_C	A5A3_D	A89D_C	A89D_D	X5919_C	X5919_D	X5920_C	X5920_D	X5922_C	X5922_D	X5923_C	X5923_D	X5924_C	X5924_D	X5926_C	X5926_D
chr2	240168848	cg20852851	-0.532174	6.10486e-07	0.00042385	OpenSea	0.964377	0.518309	0.961689	0.202351	0.428747	0.306631	0.954752	0.337872	0.951588	0.30513	0.916197	0.301241	0.961176	0.359383	0.937074	0.256352	0.81159	0.510354
chr7	157347105	cg05926314	-0.522291	1.80867e-07	0.000300433	S_Shore	0.896401	0.46699	0.895138	0.207017	0.392393	0.24927	0.893825	0.341103	0.916575	0.191881	0.883941	0.269083	0.944136	0.273425	0.903624	0.493352	0.867933	0.401221
chr2	119496171	cg04214938	-0.467615	2.5875e-07	0.000328755	OpenSea	0.917444	0.303749	0.574475	0.0914789	0.401897	0.187018	0.857834	0.277002	0.778973	0.161181	0.506747	0.307155	0.79983	0.338806	0.832415	0.165879	0.778157	0.40697
chr7	1607408	cg20151476	-0.457903	3.06353e-07	0.00034647	N_Shelf	0.942883	0.571972	0.950097	0.186686	0.560702	0.327068	0.957572	0.4209	0.935433	0.409082	0.821007	0.371664	0.946916	0.522237	0.907399	0.312473	0.937003	0.715798
chr7	2609861	cg09159452	-0.45256	8.97746e-06	0.00128839	OpenSea	0.769642	0.535915	0.923646	0.236212	0.376454	0.206673	0.882815	0.346915	0.922795	0.22478	0.513747	0.242832	0.890215	0.343923	0.802942	0.208386	0.872951	0.536526
chr1	6333843	cg06834177	-0.45125	8.52338e-08	0.00024704	OpenSea	0.960088	0.655524	0.96674	0.209881	0.643626	0.421671	0.97012	0.455173	0.956893	0.469472	0.88309	0.402985	0.969635	0.57297	0.944293	0.405853	0.958599	0.598308
chr13	76291075	cg26400954	-0.450041	1.84165e-07	0.000302903	OpenSea	0.872319	0.525962	0.744411	0.132121	0.50843	0.192849	0.905847	0.435646	0.897506	0.373341	0.675531	0.278411	0.862026	0.40433	0.792075	0.204145	0.92064	0.581613
chr16	4000587	cg04921315	-0.442138	1.80953e-05	0.001856	OpenSea	0.752093	0.396288	0.723334	0.146354	0.255126	0.162403	0.808239	0.191669	0.875858	0.2784	0.383052	0.17464	0.825816	0.348451	0.691439	0.0889862	0.83514	0.38366
chr7	3033798	cg09077096	-0.434809	2.65707e-07	0.000333181	OpenSea	0.957853	0.627943	0.953063	0.2918	0.566504	0.371784	0.926915	0.416549	0.895867	0.505616	0.938497	0.385127	0.949234	0.471676	0.919689	0.353035	0.867765	0.638578
chr7	960411	cg20928945	-0.429391	0.000267144	0.00845749	S_Shore	0.476826	0.550328	0.824906	0.112698	0.382182	0.165987	0.954309	0.282196	0.956898	0.420036	0.777562	0.324686	0.947732	0.555045	0.858624	0.155358	0.958123	0.70631
chr8	141599185	cg11006453	-0.429177	0.000140924	0.00577053	OpenSea	0.491782	0.24906	0.537518	0.0553692	0.154564	0.0792853	0.800113	0.12163	0.886535	0.156134	0.496725	0.1393	0.814346	0.326728	0.666938	0.235689	0.803916	0.426646
chr10	3805273	cg14302214	-0.427457	2.12339e-06	0.000673352	OpenSea	0.823011	0.586542	0.892219	0.365751	0.464959	0.334002	0.908103	0.357942	0.930014	0.238542	0.812745	0.353912	0.901921	0.540764	0.837717	0.245623	0.88216	0.582656
chr11	108422663	cg22254463	-0.425207	2.02736e-05	0.00195369	OpenSea	0.869238	0.534881	0.824526	0.191427	0.396221	0.2402	0.892971	0.30073	0.938736	0.228274	0.579895	0.232863	0.910373	0.411499	0.798207	0.567771	0.934286	0.609942
chr7	101596404	cg01973676	-0.423526	0.00110681	0.0203747	OpenSea	0.461859	0.246759	0.306204	0.0347167	0.0318822	0.0417391	0.786462	0.047406	0.881375	0.100342	0.358642	0.153462	0.805939	0.188985	0.574009	0.0210725	0.815699	0.375858
chr8	142287226	cg27411547	-0.421989	8.50038e-06	0.00125593	OpenSea	0.977707	0.564925	0.947959	0.265575	0.494903	0.365781	0.930364	0.545389	0.972228	0.425007	0.711131	0.358015	0.964462	0.472416	0.900501	0.395164	0.878427	0.587506
chr5	141072866	cg01553231	-0.420188	6.25237e-05	0.00357005	S_Shore	0.550834	0.51153	0.744399	0.267034	0.383798	0.236286	0.941149	0.214507	0.931936	0.344756	0.857017	0.456103	0.921012	0.410499	0.851805	0.300855	0.925486	0.584173
chr1	153581750	cg04990202	-0.416169	7.04812e-07	0.000441339	OpenSea	0.736877	0.46687	0.770623	0.0720932	0.358471	0.159965	0.80023	0.311524	0.693326	0.159041	0.499897	0.186283	0.7687	0.288375	0.596736	0.150512	0.824843	0.509517
chr11	11606082	cg24036791	-0.415254	4.96606e-06	0.000960922	OpenSea	0.966006	0.600355	0.900314	0.151381	0.565153	0.268317	0.865372	0.477657	0.952	0.472757	0.882058	0.468003	0.891056	0.622567	0.89878	0.287492	0.821039	0.655963
chr7	55638724	cg13860281	-0.415121	0.00028777	0.00883565	N_Shore	0.393502	0.225381	0.621281	0.0950847	0.268294	0.110282	0.848136	0.0935702	0.866028	0.26037	0.56604	0.288532	0.869375	0.455757	0.755884	0.264576	0.865918	0.524817
chr10	369977	cg14931884	-0.413299	0.000243901	0.00800833	S_Shore	0.23883	0.194197	0.567055	0.147184	0.15209	0.0859236	0.795355	0.119205	0.793625	0.0816624	0.48074	0.162915	0.821042	0.293474	0.618874	0.101516	0.84243	0.404271
chr19	2278618	cg27341866	-0.410927	6.93627e-05	0.00378214	Island	0.928175	0.377882	0.936603	0.139234	0.786994	0.897281	0.958499	0.33242	0.944674	0.238675	0.948372	0.929189	0.943979	0.557713	0.949917	0.60725	0.906234	0.525461
chr20	36011999	cg24956391	-0.409703	0.000319747	0.0093957	N_Shore	0.473417	0.432011	0.866444	0.122714	0.302442	0.213465	0.887156	0.417815	0.952621	0.376052	0.695105	0.283088	0.92653	0.43012	0.845086	0.254029	0.953234	0.685415
chr1	234908381	cg04786142	-0.409304	0.00131786	0.022685	OpenSea	0.280678	0.202159	0.398105	0.0221641	0.0939198	0.0227046	0.785961	0.0644119	0.903767	0.226749	0.434542	0.144529	0.826562	0.379205	0.615092	0.018047	0.864049	0.438972
chr16	70794856	cg07563611	-0.407752	1.952e-06	0.000645115	N_Shore	0.953953	0.528767	0.677849	0.153027	0.415261	0.19255	0.901942	0.45697	0.887029	0.43301	0.651317	0.269357	0.816783	0.470841	0.838158	0.24814	0.908542	0.628399
chr2	43278552	cg09988805	-0.405893	3.71498e-05	0.0026865	OpenSea	0.470896	0.382848	0.535444	0.117457	0.539686	0.274631	0.855194	0.309037	0.887295	0.265772	0.567672	0.21154	0.909409	0.396528	0.681001	0.182082	0.808916	0.462582
chr11	111155021	cg03554573	-0.405836	5.98894e-05	0.00349398	OpenSea	0.376529	0.309148	0.797107	0.113743	0.240903	0.158946	0.688549	0.130533	0.826566	0.106568	0.198748	0.0899184	0.718244	0.160125	0.641869	0.161238	0.685087	0.290858
chr7	47797675	cg26203572	-0.40549	1.6677e-05	0.00176867	OpenSea	0.920385	0.531063	0.898825	0.230119	0.500817	0.21519	0.946155	0.421581	0.952186	0.268993	0.777127	0.401921	0.925677	0.627232	0.838652	0.49329	0.900243	0.821271
chr14	101539489	cg23305899	-0.403739	6.82358e-06	0.00113442	OpenSea	0.465859	0.38146	0.784615	0.139256	0.484712	0.190989	0.785303	0.266084	0.835455	0.290223	0.713111	0.323724	0.837703	0.356069	0.479835	0.161768	0.701755	0.345123
chr15	63753697	cg12491643	-0.40331	1.41621e-06	0.00056605	OpenSea	0.881721	0.559416	0.800663	0.29626	0.389989	0.253659	0.864991	0.37871	0.885202	0.311687	0.648245	0.3067	0.854855	0.459956	0.79684	0.256728	0.876323	0.54592
chr10	114571695	cg09958560	-0.401248	1.45803e-08	0.000186484	OpenSea	0.901255	0.404835	0.608964	0.112155	0.501622	0.270893	0.6454	0.395387	0.737178	0.144218	0.610586	0.216185	0.60479	0.241543	0.627143	0.198553	0.766926	0.408859
chr16	4730136	cg08782022	-0.400775	0.000288242	0.00884477	N_Shore	0.558386	0.540872	0.55753	0.0904696	0.201615	0.0883829	0.763223	0.266203	0.863458	0.117855	0.447013	0.233526	0.899994	0.321563	0.644263	0.0436823	0.886685	0.51264
chr16	84058601	cg08382534	-0.39994	6.57825e-06	0.0011144	OpenSea	0.90551	0.633817	0.878828	0.222367	0.567165	0.299947	0.88704	0.579396	0.851787	0.323172	0.770369	0.261569	0.863486	0.766808	0.889055	0.236596	0.847153	0.537259
chr3	11178683	cg06457736	-0.398862	2.19135e-06	0.000682494	OpenSea	0.92588	0.585076	0.784674	0.148503	0.363096	0.173122	0.791882	0.417513	0.792324	0.244693	0.702535	0.317709	0.86094	0.479379	0.76823	0.25261	0.822081	0.603285
chr10	384652	cg14072016	-0.398272	4.42137e-06	0.000909167	N_Shelf	0.891919	0.576955	0.841395	0.224517	0.628439	0.318991	0.872265	0.579092	0.91958	0.263648	0.565867	0.288975	0.885261	0.539379	0.873368	0.280239	0.755194	0.577043
chr2	9144764	cg24201793	-0.397917	3.54328e-06	0.000828506	S_Shore	0.795144	0.622382	0.720153	0.177975	0.717579	0.289368	0.909797	0.455586	0.860535	0.221705	0.799494	0.474007	0.839211	0.717816	0.855837	0.210294	0.855112	0.602474
chr13	20994066	cg11970797	-0.396878	0.000162589	0.00625247	OpenSea	0.544287	0.416407	0.686111	0.186189	0.359195	0.187111	0.882283	0.279244	0.917735	0.36366	0.669267	0.332921	0.919689	0.543955	0.77994	0.221657	0.918155	0.573616
chr3	192568714	cg20970886	-0.396593	4.43715e-05	0.0029657	OpenSea	0.664592	0.543269	0.77392	0.205837	0.441027	0.265914	0.932257	0.377209	0.906893	0.321977	0.772746	0.418794	0.935808	0.551469	0.882308	0.280551	0.932277	0.707473
chr16	79692354	cg08305942	-0.395275	9.46808e-06	0.00131945	OpenSea	0.707321	0.45098	0.564633	0.159319	0.414332	0.195564	0.820714	0.270381	0.867408	0.29205	0.602322	0.303753	0.848765	0.477294	0.740269	0.211572	0.844316	0.491691
chr8	141599208	cg23731089	-0.394623	7.05819e-05	0.003815	OpenSea	0.489603	0.250087	0.585202	0.106973	0.166817	0.0861668	0.742111	0.136469	0.799876	0.182311	0.455827	0.206959	0.782372	0.307796	0.616607	0.212077	0.760185	0.358155
chr20	62367884	cg21201401	-0.392743	0.00124664	0.0219183	N_Shore	0.223283	0.433317	0.726414	0.157216	0.37456	0.245882	0.930306	0.337779	0.956176	0.40384	0.625625	0.239114	0.965759	0.448525	0.803499	0.264659	0.958418	0.499024
chr12	30878975	cg14189116	-0.391145	3.65161e-06	0.000840698	OpenSea	0.912233	0.607999	0.759572	0.125411	0.47955	0.347249	0.872007	0.497165	0.90679	0.241534	0.713824	0.392675	0.87345	0.590771	0.780293	0.265066	0.913062	0.622601
chr1	85755348	cg16596317	-0.390164	0.000131766	0.00553954	OpenSea	0.718014	0.464883	0.657337	0.119435	0.356496	0.226278	0.891563	0.344717	0.935236	0.477309	0.754774	0.359144	0.884412	0.561157	0.784254	0.192037	0.87935	0.604995
chr2	9833101	cg08123444	-0.389917	0.00093579	0.0183528	OpenSea	0.376946	0.318967	0.71751	0.15027	0.213916	0.145732	0.854668	0.223916	0.920681	0.269869	0.564994	0.247091	0.899262	0.521548	0.702089	0.141673	0.891732	0.613478
chr10	102821684	cg12060422	-0.388368	0.00287682	0.0370774	Island	0.276295	0.300485	0.527142	0.0410657	0.104939	0.0563679	0.77814	0.157836	0.936644	0.142165	0.452468	0.182514	0.807407	0.464232	0.680128	0.163403	0.945672	0.505458
chr14	102176671	cg19730972	-0.388115	5.42011e-06	0.00100515	S_Shelf	0.471695	0.276869	0.489688	0.0883321	0.27241	0.153358	0.734821	0.162258	0.783246	0.142995	0.531642	0.142569	0.750338	0.274251	0.530727	0.107608	0.625064	0.348359
chr7	74024953	cg13446584	-0.386935	8.078e-06	0.00123047	S_Shelf	0.808916	0.644818	0.8734	0.239106	0.50724	0.301031	0.85341	0.382798	0.930984	0.44055	0.797316	0.460066	0.910319	0.526092	0.893378	0.301612	0.882466	0.67894
chr1	211765568	cg26192309	-0.386456	5.08684e-05	0.00318721	OpenSea	0.757484	0.429045	0.703944	0.144806	0.46345	0.354607	0.879754	0.238399	0.8704	0.229569	0.718006	0.424936	0.853185	0.662175	0.762212	0.198853	0.785071	0.633008
chr11	130059791	cg23250795	-0.386278	2.08365e-05	0.00197643	S_Shore	0.838556	0.544051	0.905624	0.624176	0.473417	0.381742	0.964668	0.372432	0.937194	0.319729	0.849904	0.51282	0.965245	0.492558	0.916905	0.299266	0.949613	0.777855
chr1	7842369	cg14511923	-0.385906	0.000818928	0.0168912	N_Shore	0.327821	0.436362	0.559529	0.0865001	0.294664	0.174693	0.780849	0.144208	0.922151	0.240248	0.608059	0.27513	0.916742	0.508016	0.703202	0.250872	0.878798	0.402633
chr7	44677772	cg18442362	-0.385636	0.00119156	0.0213057	OpenSea	0.410311	0.322568	0.539976	0.141207	0.179336	0.111317	0.803167	0.0896665	0.875081	0.289439	0.552534	0.330901	0.882282	0.457581	0.681712	0.0778488	0.889548	0.522691
chr11	111312361	cg02854902	-0.384629	1.7404e-06	0.000619972	OpenSea	0.903019	0.690027	0.737089	0.203618	0.565464	0.323908	0.912279	0.483073	0.933471	0.416668	0.702514	0.38689	0.904087	0.523889	0.829455	0.285431	0.926775	0.638992
chr8	101471097	cg26232553	-0.383945	5.72559e-05	0.003398	OpenSea	0.87976	0.524146	0.619538	0.120766	0.343604	0.183077	0.829859	0.267111	0.870694	0.311449	0.619828	0.329336	0.857017	0.528376	0.698017	0.147167	0.746234	0.597623
chr1	2163437	cg15564619	-0.383757	0.000792593	0.0165617	S_Shelf	0.498845	0.211137	0.447215	0.0247042	0.0675255	0.0373562	0.735334	0.124375	0.802254	0.100254	0.404916	0.176145	0.76525	0.441246	0.514728	0.0752307	0.777651	0.369456
chr8	26308815	cg01862311	-0.383731	0.000333245	0.00965699	S_Shore	0.688197	0.453508	0.585055	0.125312	0.283119	0.122306	0.811519	0.266948	0.916079	0.361827	0.597806	0.320691	0.880993	0.514529	0.679999	0.128777	0.915503	0.610794
chr7	98872169	cg12492380	-0.381666	8.25823e-07	0.000469949	OpenSea	0.804507	0.636514	0.850058	0.274569	0.511399	0.346575	0.874732	0.417178	0.871567	0.461445	0.758595	0.414236	0.896246	0.43756	0.857221	0.30633	0.886289	0.581214
chr9	140683797	cg14050824	-0.381171	1.3969e-06	0.00056605	S_Shore	0.914563	0.658607	0.977994	0.39179	0.562636	0.433571	0.972735	0.624526	0.970498	0.462058	0.968255	0.53993	0.980056	0.551924	0.975414	0.470508	0.962995	0.721688
chr8	103750904	cg09129067	-0.381071	0.00129098	0.022387	Island	0.249108	0.252685	0.589362	0.110351	0.144246	0.0932979	0.755007	0.121583	0.86452	0.227484	0.457318	0.243607	0.874641	0.359865	0.60725	0.0667858	0.810253	0.446403
chr2	9375605	cg05088820	-0.380427	9.91809e-06	0.00134665	OpenSea	0.912439	0.544992	0.896596	0.238825	0.466485	0.266709	0.860279	0.496555	0.899898	0.43956	0.62015	0.420751	0.874511	0.61171	0.840415	0.236152	0.909209	0.600885
chr11	62315034	cg20518446	-0.380273	0.00141549	0.0237601	Island	0.74369	0.567122	0.823119	0.122035	0.175428	0.177487	0.862	0.377546	0.930638	0.149839	0.446305	0.49655	0.936888	0.571123	0.730902	0.0769121	0.956021	0.643923
chr2	128158438	cg25568114	-0.380095	2.83719e-06	0.000771297	Island	0.984784	0.670932	0.906644	0.341945	0.556624	0.419199	0.980344	0.629415	0.977257	0.517574	0.870732	0.444263	0.982898	0.565899	0.894448	0.403321	0.945303	0.685628
chr17	42164433	cg19163395	-0.379858	0.000356521	0.0100654	OpenSea	0.597955	0.313184	0.537265	0.132735	0.225288	0.114861	0.693347	0.204403	0.923258	0.299386	0.558643	0.283801	0.792966	0.384405	0.682921	0.262932	0.899036	0.49625
chr10	3160926	cg05394294	-0.379128	5.28761e-05	0.00325351	Island	0.945689	0.625181	0.94336	0.375802	0.425378	0.309837	0.839273	0.480531	0.953146	0.341638	0.646796	0.534096	0.920761	0.574699	0.894546	0.249713	0.871464	0.536763
chr15	52161438	cg27144670	-0.378627	3.18873e-06	0.00080868	OpenSea	0.851275	0.483999	0.713532	0.198021	0.541933	0.194614	0.852009	0.614945	0.875449	0.31457	0.530868	0.232986	0.84274	0.519695	0.710532	0.20519	0.803319	0.549995
chr5	14406732	cg04646987	-0.378456	0.000233934	0.0078091	OpenSea	0.930166	0.448098	0.924199	0.114973	0.720815	0.518079	0.94041	0.597422	0.951616	0.267305	0.651401	0.739081	0.948749	0.863471	0.91116	0.192118	0.939407	0.771275
chr2	110907413	cg11235594	-0.378361	3.71376e-06	0.000846351	OpenSea	0.641869	0.42163	0.628318	0.196394	0.409927	0.149686	0.802964	0.303667	0.823015	0.318416	0.702763	0.312579	0.731604	0.389667	0.804366	0.289792	0.806841	0.564585
chr12	53955664	cg18577239	-0.377719	5.90821e-06	0.00105345	OpenSea	0.870292	0.65262	0.855998	0.122627	0.647512	0.271335	0.904645	0.466976	0.891587	0.425906	0.723521	0.337665	0.885628	0.648161	0.864484	0.477336	0.905413	0.746984
chr1	9779309	cg07805542	-0.377014	0.00103717	0.0195561	S_Shelf	0.67814	0.427991	0.480908	0.0885502	0.167516	0.0948255	0.776154	0.20884	0.919447	0.289321	0.515098	0.371581	0.838369	0.484429	0.769259	0.107605	0.894484	0.573107
chr16	89118838	cg00685614	-0.376009	1.54347e-06	0.000586758	Island	0.933386	0.73107	0.966537	0.467926	0.528584	0.41803	0.94616	0.584997	0.966455	0.448398	0.930228	0.466708	0.964695	0.575461	0.961635	0.391424	0.951279	0.680867
chr18	20811408	cg01288184	-0.375946	0.00345494	0.0415678	OpenSea	0.254747	0.380084	0.445958	0.109055	0.12147	0.0800237	0.74971	0.0668938	0.894033	0.155789	0.507189	0.231429	0.879398	0.382062	0.740156	0.0625483	0.891238	0.632502
chr3	8671361	cg02578087	-0.375788	0.00124046	0.0218396	OpenSea	0.478251	0.38614	0.528615	0.134557	0.281083	0.222455	0.814155	0.150454	0.95994	0.410073	0.707459	0.310611	0.92432	0.436884	0.735157	0.329285	0.928276	0.594704
chr13	25085301	cg18582260	-0.375732	0.00138281	0.0234133	N_Shore	0.286979	0.427773	0.630076	0.170037	0.328699	0.246772	0.87	0.206519	0.946525	0.414713	0.661157	0.319395	0.954018	0.463545	0.746716	0.212262	0.916148	0.497713
chr2	121670634	cg01484075	-0.375533	7.71106e-06	0.0012008	OpenSea	0.64041	0.439128	0.775928	0.231163	0.42306	0.251146	0.835991	0.416147	0.852773	0.356616	0.755121	0.409809	0.888431	0.473317	0.786179	0.329478	0.863014	0.534303
chr10	3805326	cg14106234	-0.375349	6.68638e-07	0.000437303	OpenSea	0.884376	0.639171	0.941795	0.388144	0.581281	0.48093	0.924526	0.540952	0.942636	0.373445	0.880288	0.451079	0.937004	0.623057	0.888968	0.376817	0.926472	0.655611
chr3	193587490	cg21197336	-0.374746	0.00109201	0.0201973	Island	0.456879	0.402247	0.537724	0.14432	0.259962	0.149486	0.856492	0.282169	0.923224	0.337129	0.700217	0.404513	0.95714	0.525398	0.826323	0.251991	0.879226	0.527221
chr2	161253423	cg06913345	-0.374448	1.03588e-06	0.000513826	OpenSea	0.963469	0.751315	0.978514	0.249968	0.619704	0.42676	0.979173	0.651369	0.982104	0.502847	0.94767	0.520625	0.981931	0.610694	0.975572	0.483676	0.972566	0.833419
chr5	141595696	cg01238435	-0.374323	0.000152298	0.00602267	OpenSea	0.64344	0.520104	0.73903	0.130214	0.348639	0.152318	0.855774	0.302588	0.89644	0.368468	0.5985	0.29038	0.843641	0.565968	0.702774	0.201233	0.862995	0.591053
chr7	158032496	cg23066280	-0.373999	0.0015138	0.0247328	OpenSea	0.29436	0.462108	0.905449	0.293578	0.406853	0.222815	0.89303	0.320722	0.869904	0.108004	0.264147	0.316851	0.904541	0.376871	0.886172	0.351871	0.919035	0.524677
chr21	46890997	cg14356919	-0.373911	1.34007e-05	0.00156575	Island	0.58274	0.338997	0.583907	0.130311	0.364818	0.182028	0.761944	0.209988	0.863271	0.258885	0.509173	0.292544	0.721798	0.338053	0.677334	0.221789	0.750654	0.477849
chr17	78765948	cg12592365	-0.373672	4.06154e-05	0.00282925	OpenSea	0.807275	0.487355	0.666278	0.197439	0.322351	0.143725	0.84814	0.33487	0.872531	0.309428	0.54605	0.300449	0.806382	0.520814	0.720112	0.205959	0.904539	0.630575
chr5	1093661	cg02349468	-0.373368	7.34276e-06	0.00117844	Island	0.87541	0.446074	0.939698	0.349137	0.502565	0.41598	0.912186	0.373434	0.91949	0.544831	0.599914	0.359793	0.889543	0.421344	0.719736	0.330213	0.850697	0.60812
chr5	123965051	cg10574006	-0.372776	8.50492e-05	0.00426587	OpenSea	0.694389	0.457417	0.661764	0.142866	0.500122	0.228676	0.838494	0.252985	0.889479	0.400495	0.762671	0.628258	0.830214	0.514411	0.743841	0.190405	0.894021	0.644502
chr14	100223811	cg04362790	-0.372514	0.000104465	0.00478956	OpenSea	0.81228	0.545248	0.906773	0.163626	0.69413	0.525669	0.977098	0.473775	0.973004	0.551172	0.975347	0.701958	0.96906	0.911511	0.961072	0.248201	0.967522	0.762503
chr2	10302462	cg23005797	-0.372402	5.3463e-06	0.000997281	OpenSea	0.967156	0.643692	0.931575	0.277454	0.599203	0.425333	0.955049	0.494724	0.98088	0.467961	0.821308	0.795635	0.948874	0.585132	0.944596	0.421501	0.966674	0.652264
chr13	114780992	cg05695106	-0.371103	2.36418e-06	0.000704856	Island	0.917468	0.503535	0.789642	0.209448	0.440538	0.275394	0.820008	0.506267	0.864008	0.469189	0.61015	0.337323	0.832825	0.41111	0.795537	0.294047	0.840797	0.564733
chr10	12490844	cg12273284	-0.369821	0.00424713	0.0472554	OpenSea	0.181701	0.289515	0.386754	0.0699063	0.16238	0.133211	0.778635	0.076312	0.918847	0.223032	0.519951	0.229974	0.882393	0.41421	0.612348	0.0266638	0.902433	0.554232
chr10	123810032	cg05655953	-0.369683	9.05007e-08	0.00024704	OpenSea	0.967764	0.832711	0.976466	0.484026	0.730145	0.552639	0.967141	0.527836	0.960161	0.546035	0.956507	0.467979	0.972373	0.506021	0.976153	0.415439	0.975962	0.822839
chr2	231658979	cg01413054	-0.369429	0.000932294	0.0183121	OpenSea	0.456811	0.277371	0.333217	0.102186	0.0972891	0.074347	0.722371	0.120073	0.807646	0.143181	0.481126	0.167926	0.835491	0.32084	0.663773	0.13731	0.783523	0.513148
chr1	174933574	cg17516247	-0.368945	0.000171596	0.00644666	OpenSea	0.435646	0.371396	0.653878	0.106785	0.459037	0.247561	0.813626	0.205304	0.797855	0.302065	0.518945	0.224588	0.861275	0.526007	0.739018	0.204247	0.827763	0.598583
chr13	113649953	cg13197560	-0.368582	2.59672e-05	0.00221417	S_Shore	0.765063	0.43621	0.875079	0.282109	0.334396	0.224723	0.873559	0.487689	0.883138	0.406591	0.59302	0.34411	0.839737	0.47936	0.774308	0.234811	0.812906	0.538361
chr3	156848137	cg03921696	-0.368406	0.000483287	0.0121688	OpenSea	0.419719	0.336685	0.56337	0.115495	0.219823	0.136103	0.781998	0.291681	0.923296	0.256	0.450433	0.171175	0.820074	0.389746	0.634154	0.17931	0.816607	0.437625
chr2	240196996	cg15978561	-0.368334	0.000518871	0.0127355	Island	0.296817	0.226837	0.446765	0.0719021	0.165292	0.0523713	0.702759	0.09647	0.801178	0.157005	0.398871	0.260699	0.781296	0.303776	0.612482	0.0614472	0.779215	0.439163
chr7	5648122	cg25714865	-0.367799	0.000132596	0.00556102	S_Shore	0.860981	0.597321	0.912011	0.170404	0.49038	0.27428	0.907624	0.35592	0.918529	0.819998	0.916725	0.462938	0.921593	0.584206	0.917223	0.387589	0.91027	0.792487
chr10	121075316	cg07551060	-0.367541	0.000887891	0.0177577	OpenSea	0.508328	0.523164	0.646796	0.196566	0.358179	0.25166	0.842732	0.218939	0.924892	0.337488	0.73549	0.456957	0.944832	0.554551	0.780151	0.145897	0.936789	0.685097
chr17	48971001	cg01135464	-0.367372	1.1085e-06	0.000523975	OpenSea	0.937621	0.432234	0.616216	0.124937	0.455449	0.187588	0.568036	0.490442	0.631444	0.227705	0.542895	0.176822	0.624034	0.193962	0.744627	0.305708	0.708189	0.382764
chr2	9319526	cg10987840	-0.367198	8.10389e-07	0.00046761	OpenSea	0.783089	0.350245	0.58384	0.090155	0.449246	0.173188	0.64819	0.504396	0.739742	0.136458	0.374439	0.177884	0.689922	0.199072	0.602793	0.229563	0.640638	0.346151
chr13	25085669	cg20765408	-0.367128	0.00388716	0.0446846	N_Shore	0.313667	0.360489	0.619415	0.137502	0.136478	0.0924035	0.869214	0.135139	0.859114	0.449223	0.637465	0.265082	0.881985	0.596019	0.797004	0.114856	0.874049	0.533526
chr2	20001490	cg16233797	-0.366482	6.32295e-05	0.00359005	OpenSea	0.872584	0.513954	0.815104	0.13353	0.574607	0.278612	0.88785	0.549233	0.868791	0.398526	0.824025	0.722866	0.836155	0.72851	0.887101	0.181662	0.83545	0.596435
chr8	128808063	cg11201447	-0.366473	0.000622445	0.0142376	S_Shore	0.362906	0.43361	0.600162	0.0970826	0.497591	0.353024	0.913537	0.216802	0.898657	0.347332	0.787204	0.339806	0.912262	0.400336	0.842088	0.67893	0.891431	0.540661
chr7	30387954	cg08549335	-0.366059	0.00120222	0.021412	OpenSea	0.268485	0.36095	0.586995	0.158687	0.272454	0.113699	0.857861	0.167528	0.813282	0.0965395	0.583681	0.342643	0.817478	0.514483	0.804539	0.190243	0.840239	0.605714
chr1	206677719	cg13052638	-0.36587	0.000599384	0.0139192	N_Shelf	0.476236	0.373113	0.545369	0.0908425	0.214471	0.172802	0.821354	0.182646	0.855185	0.271719	0.511353	0.273258	0.837339	0.426491	0.664647	0.166803	0.893179	0.568627
chr16	15596423	cg06613738	-0.365518	1.9013e-05	0.00190183	OpenSea	0.851306	0.564345	0.785781	0.194004	0.393047	0.226189	0.894997	0.466758	0.881782	0.327046	0.622578	0.431354	0.892329	0.553011	0.775107	0.282724	0.8798	0.64164
chr17	836474	cg20945055	-0.365357	4.1199e-06	0.000881285	OpenSea	0.91038	0.581857	0.746978	0.217743	0.438035	0.206602	0.858376	0.512379	0.848746	0.363632	0.612886	0.282576	0.85876	0.481889	0.746094	0.301843	0.768982	0.552506
chr1	16489115	cg23072161	-0.364902	0.00449392	0.0489898	OpenSea	0.169655	0.334729	0.435565	0.0753784	0.206832	0.119481	0.82803	0.106853	0.92743	0.205392	0.626315	0.365087	0.877989	0.511193	0.616772	0.0918974	0.89952	0.493978
chr22	46770644	cg24968629	-0.364583	4.88701e-07	0.000400218	Island	0.969401	0.789125	0.975127	0.272044	0.689995	0.474398	0.973164	0.642527	0.974148	0.608141	0.893133	0.648511	0.974583	0.584343	0.972152	0.385642	0.975093	0.710821
chr2	238596537	cg21708130	-0.364236	0.00162775	0.0258634	N_Shelf	0.215682	0.318349	0.392093	0.085005	0.159134	0.0881313	0.781645	0.0784075	0.833081	0.187618	0.385041	0.163537	0.823875	0.359109	0.601936	0.0806825	0.868068	0.421592
chr13	49366203	cg23391288	-0.363919	4.30095e-05	0.00291007	OpenSea	0.886863	0.590633	0.733475	0.220611	0.396101	0.16448	0.87877	0.490937	0.910205	0.507489	0.661891	0.393249	0.898363	0.585021	0.812111	0.23858	0.917687	0.629194
chr15	60688622	cg22365276	-0.362807	2.22269e-06	0.000686237	N_Shore	0.764675	0.349864	0.618533	0.0916987	0.208776	0.130889	0.599576	0.333561	0.71731	0.124403	0.445107	0.15806	0.625311	0.23278	0.501961	0.125631	0.674761	0.343856
chr10	53639124	cg06976598	-0.362427	0.00369639	0.043341	OpenSea	0.206181	0.216851	0.446936	0.0989563	0.0935275	0.0865061	0.728527	0.100318	0.840247	0.155157	0.518162	0.21205	0.882426	0.370404	0.587787	0.0775174	0.809684	0.533878
chr20	43029992	cg11542165	-0.36232	2.39136e-06	0.000708459	OpenSea	0.974591	0.6521	0.962666	0.311144	0.589138	0.44201	0.927222	0.600018	0.938292	0.513586	0.736435	0.458037	0.937804	0.548734	0.850594	0.468847	0.950729	0.612118
chr12	52365222	cg15871766	-0.362112	9.86201e-05	0.00464137	OpenSea	0.575719	0.492873	0.616832	0.16916	0.43646	0.142956	0.698926	0.275312	0.919819	0.29539	0.687674	0.314665	0.808711	0.543725	0.730259	0.276538	0.766413	0.471181
chr1	6360620	cg23230478	-0.362009	6.44216e-06	0.00110254	OpenSea	0.950808	0.789389	0.94802	0.140419	0.555873	0.310917	0.963514	0.780282	0.958078	0.492501	0.953473	0.610037	0.940759	0.690888	0.960669	0.376541	0.948827	0.73097
chr17	78623601	cg18758433	-0.360731	0.00204649	0.0299829	OpenSea	0.531118	0.415696	0.693871	0.203614	0.19788	0.170827	0.846417	0.178231	0.932085	0.321194	0.643218	0.348904	0.891121	0.621389	0.781689	0.263168	0.935027	0.682823
chr4	187766591	cg16209064	-0.359962	2.16067e-05	0.00201915	OpenSea	0.808358	0.61694	0.76942	0.215011	0.489239	0.238788	0.913369	0.504223	0.927682	0.528049	0.799727	0.457716	0.888595	0.589991	0.861507	0.286501	0.907316	0.688332
chr2	46301083	cg08900316	-0.359845	7.18739e-06	0.00116649	OpenSea	0.775818	0.599217	0.866147	0.227849	0.561483	0.316774	0.884693	0.504201	0.901225	0.435542	0.698118	0.43894	0.869795	0.60014	0.835347	0.254344	0.871477	0.648494
chr1	207455715	cg09106231	-0.359253	1.07355e-06	0.000518595	OpenSea	0.395311	0.251544	0.463191	0.146848	0.316174	0.153742	0.691567	0.270643	0.686434	0.127978	0.433892	0.159955	0.689414	0.181888	0.586699	0.147019	0.756437	0.346224
chr1	223889141	cg15033552	-0.358671	0.00013991	0.00574287	OpenSea	0.635767	0.535305	0.745194	0.162789	0.516922	0.394826	0.922643	0.309733	0.898749	0.317616	0.723493	0.515206	0.857309	0.675308	0.777769	0.209209	0.894421	0.624231
chr2	85515537	cg08976687	-0.358659	4.21524e-06	0.000889666	OpenSea	0.907475	0.620715	0.896012	0.32442	0.53367	0.383063	0.882984	0.521687	0.945553	0.438296	0.680422	0.408441	0.902555	0.556441	0.813234	0.357654	0.891009	0.614262
chr10	115860297	cg16734433	-0.358632	1.85372e-06	0.000635643	N_Shore	0.969761	0.755611	0.965127	0.263613	0.59923	0.359144	0.978344	0.559274	0.981121	0.480133	0.920627	0.691902	0.975765	0.60661	0.976096	0.562919	0.968086	0.827266
chr5	56679194	cg23408558	-0.358381	0.000105761	0.00482648	OpenSea	0.531671	0.408971	0.541955	0.173829	0.366753	0.177884	0.79459	0.198899	0.854345	0.295816	0.515704	0.279088	0.814952	0.410261	0.627388	0.156995	0.840095	0.560277
chr7	13889871	cg06936290	-0.357787	0.00367829	0.0432199	OpenSea	0.140059	0.216936	0.460073	0.100265	0.0842829	0.0469283	0.706588	0.0447075	0.788642	0.153188	0.360477	0.156286	0.760518	0.283744	0.557905	0.037605	0.891893	0.490694
chr6	42283846	cg10575547	-0.356412	9.65163e-05	0.00458624	OpenSea	0.723861	0.547645	0.627664	0.142383	0.460827	0.265091	0.842621	0.298003	0.903516	0.486102	0.805007	0.48254	0.857657	0.538148	0.712466	0.261068	0.922867	0.627798
chr10	81966990	cg19049754	-0.35596	2.64873e-06	0.000750549	Island	0.96637	0.56717	0.788005	0.339496	0.503664	0.321977	0.807719	0.53336	0.840001	0.27521	0.629109	0.357793	0.839326	0.449382	0.791336	0.354679	0.817327	0.58015
chr12	76414729	cg17130457	-0.355665	0.000902576	0.0179535	OpenSea	0.268419	0.129044	0.401494	0.0646098	0.0719611	0.063723	0.610545	0.0917784	0.798774	0.135925	0.363632	0.211399	0.712673	0.186382	0.519665	0.0752322	0.778955	0.367045
chr16	87441441	cg06545761	-0.355628	0.000457921	0.0117585	Island	0.510397	0.645342	0.775318	0.170827	0.372589	0.233898	0.85002	0.477393	0.943608	0.343759	0.529874	0.281948	0.88097	0.450011	0.802096	0.211472	0.931926	0.581497
chr7	97983916	cg07830472	-0.35521	5.7e-08	0.000227763	OpenSea	0.829739	0.630476	0.700733	0.190359	0.545745	0.32346	0.838355	0.449277	0.818267	0.310266	0.607533	0.324036	0.765015	0.359	0.678074	0.283953	0.792089	0.507833
chr13	80911626	cg22369786	-0.354868	1.27315e-07	0.000269897	N_Shore	0.61732	0.174957	0.494962	0.0765375	0.192028	0.108964	0.518466	0.171863	0.560627	0.0934835	0.438014	0.133681	0.560145	0.111952	0.455707	0.265158	0.668149	0.175013
chr8	142287264	cg00131261	-0.354786	1.32819e-05	0.00155995	OpenSea	0.955897	0.757844	0.922973	0.30089	0.564982	0.361042	0.864547	0.606786	0.951092	0.510036	0.70934	0.423351	0.921483	0.529777	0.900267	0.346482	0.871456	0.632754
chr1	204301278	cg10094886	-0.354701	5.57569e-07	0.000415422	OpenSea	0.893035	0.658544	0.889833	0.245623	0.681824	0.464988	0.896001	0.638608	0.928888	0.477007	0.685357	0.418337	0.894734	0.477007	0.842172	0.343077	0.878418	0.674757
chr16	85019773	cg04462662	-0.354697	4.25574e-06	0.00089135	OpenSea	0.800363	0.700802	0.880644	0.255976	0.580181	0.347157	0.897215	0.489463	0.881645	0.415342	0.794406	0.409395	0.881913	0.578705	0.844385	0.307118	0.877565	0.742087
chr2	239348171	cg16477879	-0.354414	3.73231e-05	0.00269497	S_Shelf	0.872905	0.502114	0.665141	0.159821	0.49507	0.225549	0.808922	0.507196	0.8999	0.398043	0.638836	0.439449	0.912663	0.575159	0.772679	0.305036	0.907407	0.671433
chr2	12695813	cg07837078	-0.354203	8.95112e-06	0.0012883	OpenSea	0.817397	0.591734	0.801501	0.179246	0.61447	0.276712	0.816906	0.413992	0.874104	0.394389	0.647567	0.457337	0.851413	0.616072	0.784056	0.263126	0.799661	0.626644
chr7	101596340	cg23261443	-0.353859	0.000296119	0.00897778	OpenSea	0.660761	0.455624	0.586735	0.140757	0.264855	0.182281	0.776073	0.235895	0.850365	0.253485	0.595276	0.458821	0.840036	0.439825	0.684276	0.150735	0.877005	0.63323
chr15	59024033	cg02816525	-0.353688	7.67021e-05	0.00401351	OpenSea	0.853067	0.644733	0.669125	0.160647	0.440637	0.260902	0.856639	0.460748	0.920258	0.452549	0.765543	0.440295	0.92286	0.673225	0.851422	0.274436	0.927956	0.656781
chr20	62367888	cg00446123	-0.353639	0.0012521	0.021975	N_Shore	0.304859	0.485903	0.703613	0.217172	0.47826	0.287068	0.964454	0.406642	0.963424	0.507555	0.715448	0.310254	0.968564	0.531339	0.85317	0.424931	0.960349	0.558526
chr17	70712540	cg16434331	-0.353532	2.85495e-08	0.000196182	OpenSea	0.869156	0.378659	0.565195	0.105215	0.427758	0.229318	0.648767	0.460851	0.628813	0.200112	0.534876	0.226206	0.578274	0.188062	0.600433	0.226891	0.677211	0.333386
chr7	1610747	cg07639783	-0.353392	0.00102194	0.0193709	S_Shore	0.419511	0.440165	0.777436	0.201795	0.236371	0.14032	0.80554	0.212137	0.932594	0.392469	0.613351	0.302261	0.79627	0.426703	0.73211	0.239552	0.80514	0.582394
chr1	223888869	cg20266715	-0.35331	9.58837e-06	0.00132772	OpenSea	0.517847	0.352836	0.546602	0.160244	0.374388	0.205316	0.775811	0.306972	0.815444	0.253124	0.531066	0.254415	0.777082	0.331753	0.645296	0.221415	0.754621	0.472296
chr5	131589552	cg14815361	-0.353254	0.000168785	0.00638887	N_Shelf	0.511651	0.523521	0.762343	0.156758	0.451457	0.330289	0.845268	0.286626	0.843444	0.360821	0.588893	0.230004	0.885231	0.353545	0.818846	0.465431	0.843683	0.66453
chr3	64307530	cg00223245	-0.353254	0.000286067	0.00880523	OpenSea	0.563273	0.287931	0.708165	0.181928	0.331258	0.146584	0.793748	0.285159	0.863366	0.176003	0.516931	0.234684	0.859304	0.559209	0.564894	0.331046	0.736612	0.555719
chr3	197155273	cg13905238	-0.352984	0.00120461	0.0214375	OpenSea	0.306644	0.376298	0.472126	0.125655	0.324551	0.153286	0.758734	0.130098	0.851148	0.313056	0.591765	0.347783	0.872355	0.434306	0.638992	0.185294	0.920662	0.494342
chr6	30130881	cg02772121	-0.352758	5.2705e-05	0.00324975	OpenSea	0.614758	0.542218	0.820316	0.203828	0.639322	0.450433	0.937661	0.485457	0.948572	0.617352	0.888369	0.394826	0.940339	0.606406	0.877494	0.447179	0.954394	0.698701
chr20	43029994	cg07064544	-0.352737	1.14731e-06	0.000531857	OpenSea	0.986383	0.803398	0.981666	0.329957	0.675615	0.482852	0.968572	0.661775	0.967049	0.561136	0.848685	0.497616	0.973087	0.57134	0.907769	0.475651	0.962328	0.712797
chr10	3160982	cg02579140	-0.352436	4.25356e-05	0.00289434	Island	0.980298	0.842761	0.98014	0.331918	0.529621	0.270363	0.951144	0.676925	0.979182	0.398711	0.743778	0.616662	0.973553	0.68936	0.980443	0.329472	0.9636	0.753664
chr7	50900556	cg03663556	-0.351878	0.000477939	0.0120873	OpenSea	0.256512	0.262518	0.316441	0.0751804	0.165076	0.100292	0.684943	0.141852	0.846356	0.114997	0.459463	0.194127	0.746857	0.238594	0.521154	0.115523	0.761941	0.348757
chr11	111155014	cg06978117	-0.351421	0.000194109	0.00696927	OpenSea	0.592522	0.612505	0.914097	0.246999	0.529993	0.400032	0.867989	0.488057	0.945739	0.435255	0.513198	0.258694	0.941987	0.511877	0.872793	0.345304	0.888839	0.605644
chr2	238110829	cg15867307	-0.351405	0.000291469	0.00890516	OpenSea	0.530773	0.370104	0.662117	0.185937	0.295301	0.179678	0.873793	0.391526	0.831169	0.393388	0.726313	0.409936	0.863854	0.545121	0.837479	0.288979	0.869135	0.562619
chr2	233741920	cg13759905	-0.350674	0.000218876	0.00751178	S_Shore	0.336706	0.216148	0.438676	0.134598	0.144707	0.0741467	0.64129	0.126163	0.804123	0.138394	0.302772	0.129988	0.726456	0.203944	0.546212	0.132558	0.738029	0.366965
chr7	74001908	cg22525688	-0.350651	0.000253778	0.00820562	OpenSea	0.34803	0.224445	0.348464	0.0962348	0.15541	0.100805	0.744251	0.18385	0.814266	0.155586	0.260985	0.127113	0.754079	0.154844	0.501209	0.108904	0.790171	0.409222
chr12	28120054	cg20389635	-0.350142	9.13368e-05	0.00444245	N_Shelf	0.400101	0.356268	0.372785	0.0748868	0.225048	0.11935	0.741357	0.186623	0.700553	0.123866	0.54595	0.242867	0.750869	0.337034	0.596786	0.161227	0.818412	0.398457
chr1	27189985	cg07786675	-0.350081	2.06549e-05	0.00196769	Island	0.928862	0.545756	0.950137	0.36997	0.507245	0.44067	0.914215	0.504425	0.94406	0.489383	0.681824	0.490021	0.962375	0.542273	0.850547	0.468596	0.882328	0.619772
chr10	124067280	cg01077100	-0.349431	0.00154825	0.0250779	OpenSea	0.518205	0.481452	0.681214	0.131826	0.250182	0.190903	0.87129	0.170811	0.883016	0.368441	0.543806	0.352692	0.878603	0.495038	0.785809	0.190411	0.840999	0.726672
chr2	197944718	cg02965295	-0.349048	7.19284e-07	0.00044587	OpenSea	0.845888	0.604747	0.730656	0.107592	0.559747	0.294516	0.799256	0.61359	0.733398	0.28296	0.520294	0.305933	0.76481	0.273737	0.726655	0.331312	0.773656	0.498543
chr17	63624698	cg22177308	-0.348869	7.27148e-06	0.00117398	OpenSea	0.808709	0.604836	0.76903	0.31218	0.581669	0.242227	0.822163	0.508843	0.87401	0.388831	0.450047	0.295165	0.8565	0.468034	0.78099	0.217008	0.835493	0.601665
chr8	144800997	cg20000220	-0.34864	4.94987e-06	0.000959241	Island	0.944963	0.680802	0.94137	0.556327	0.590349	0.53336	0.959811	0.524685	0.984912	0.49522	0.891273	0.539842	0.977418	0.637974	0.979909	0.477225	0.921576	0.60839
chr8	145025178	cg12864389	-0.348591	0.000395219	0.0107495	Island	0.310649	0.13579	0.387835	0.0624752	0.0778045	0.0723769	0.646796	0.0648766	0.705873	0.106106	0.222486	0.0951299	0.686438	0.260431	0.498598	0.065655	0.745067	0.281392
chr16	78496508	cg08599635	-0.348258	3.69209e-05	0.00267753	OpenSea	0.753279	0.419357	0.762663	0.107175	0.407467	0.171131	0.662628	0.382716	0.748888	0.186728	0.431657	0.591666	0.675451	0.232731	0.698365	0.213217	0.655357	0.356717
chr4	6690702	cg02853152	-0.347504	0.00258462	0.0347429	OpenSea	0.159228	0.171357	0.289105	0.0825235	0.0556379	0.0361756	0.659345	0.0566023	0.7873	0.115348	0.347853	0.134578	0.740868	0.235243	0.468803	0.0353245	0.811391	0.32484
chr2	20648580	cg25432336	-0.347499	3.41647e-07	0.000359177	S_Shore	0.745086	0.430861	0.654868	0.14237	0.574183	0.231163	0.68387	0.539166	0.69551	0.16322	0.393534	0.179023	0.677091	0.322553	0.515381	0.217799	0.717242	0.303118
chr6	1686746	cg01708377	-0.347386	2.26271e-06	0.000689029	OpenSea	0.824985	0.5799	0.839612	0.328102	0.610707	0.316716	0.860817	0.57872	0.880945	0.438857	0.705943	0.436588	0.916271	0.617784	0.821601	0.300244	0.917997	0.655496
chr12	111016566	cg08752433	-0.347345	0.000108561	0.00490681	N_Shelf	0.557472	0.472467	0.660158	0.148885	0.485563	0.240705	0.861709	0.340096	0.811133	0.407698	0.68794	0.410904	0.843156	0.579832	0.792364	0.220131	0.885353	0.638022
chr18	19925575	cg16071681	-0.347118	0.000400106	0.0108382	N_Shelf	0.195818	0.237629	0.441911	0.125418	0.215388	0.186562	0.689403	0.110285	0.819406	0.126649	0.375483	0.149328	0.775189	0.173072	0.570289	0.133081	0.688622	0.405418
chr10	74020428	cg16407699	-0.346714	0.00148713	0.0244891	N_Shore	0.324445	0.333386	0.479717	0.13012	0.276673	0.159324	0.76829	0.146509	0.870884	0.225867	0.543016	0.245758	0.845338	0.558004	0.68158	0.154374	0.853094	0.56927
chr5	1555844	cg13005202	-0.34594	0.000321601	0.0094285	S_Shelf	0.652501	0.367813	0.417309	0.149427	0.341305	0.241404	0.639314	0.261229	0.888262	0.178345	0.369878	0.202117	0.894622	0.361688	0.549198	0.202218	0.724477	0.399169
chr12	26902211	cg23202253	-0.345886	4.48417e-05	0.00298405	OpenSea	0.714512	0.39222	0.55694	0.103837	0.267904	0.171217	0.597116	0.190592	0.819073	0.209088	0.624051	0.194616	0.736813	0.393131	0.611885	0.25708	0.579373	0.48291
chr17	57918500	cg04276626	-0.345769	8.27666e-07	0.000469949	OpenSea	0.533321	0.259993	0.523013	0.133925	0.326211	0.1381	0.647453	0.220891	0.739281	0.226756	0.545765	0.174326	0.637325	0.270178	0.522626	0.229955	0.682626	0.39158
chr5	6349545	cg01281040	-0.345405	4.26e-07	0.000386849	OpenSea	0.967198	0.714171	0.962232	0.422349	0.580162	0.499626	0.962535	0.611097	0.952274	0.561322	0.943055	0.516538	0.970297	0.584617	0.963476	0.531773	0.93741	0.688502
chr7	143028708	cg25856090	-0.34537	4.64753e-05	0.00304367	OpenSea	0.766186	0.487525	0.651929	0.18295	0.362943	0.206511	0.758971	0.440677	0.85741	0.296176	0.568272	0.339562	0.837038	0.516298	0.715934	0.191627	0.839588	0.588611
chr7	75405967	cg11303839	-0.345011	0.00433611	0.0478665	OpenSea	0.284512	0.504378	0.605943	0.133278	0.259298	0.126823	0.87022	0.124266	0.878444	0.361594	0.792583	0.557506	0.904844	0.572504	0.797505	0.146236	0.911185	0.672853
chr13	114880889	cg15972148	-0.344903	0.00038787	0.0106192	S_Shore	0.689408	0.584693	0.617607	0.220152	0.384481	0.243459	0.811093	0.394312	0.937917	0.444465	0.747005	0.392456	0.865852	0.559722	0.818386	0.15699	0.916483	0.687855
chr14	105437094	cg01513078	-0.344536	4.5659e-06	0.000922132	OpenSea	0.747366	0.494043	0.719906	0.181002	0.431672	0.270988	0.770688	0.32184	0.805192	0.331506	0.549633	0.346772	0.748093	0.470493	0.70465	0.225012	0.819442	0.554159
chr20	62367893	cg20513976	-0.344303	0.00170878	0.026676	N_Shore	0.322208	0.401768	0.615815	0.233839	0.423769	0.273177	0.883467	0.361907	0.951866	0.435606	0.608601	0.295806	0.967882	0.458149	0.730784	0.360493	0.926993	0.51191
chr2	189064557	cg04810745	-0.344281	9.19862e-05	0.00446063	OpenSea	0.724776	0.628874	0.731565	0.164999	0.521624	0.233446	0.880575	0.434999	0.839521	0.484812	0.884813	0.547125	0.901467	0.621537	0.857416	0.251716	0.879089	0.754815
chr14	103538143	cg05277122	-0.344211	1.85295e-05	0.00187644	N_Shelf	0.917526	0.666593	0.975122	0.4261	0.516577	0.461512	0.975127	0.568785	0.969454	0.526745	0.791302	0.486128	0.982843	0.626252	0.892577	0.475418	0.960633	0.645731
chr12	56732427	cg21477985	-0.344046	0.000361524	0.0101609	OpenSea	0.265907	0.145751	0.345182	0.0656985	0.10428	0.0906819	0.65964	0.101443	0.807291	0.0978011	0.331156	0.118003	0.674961	0.213577	0.457269	0.127038	0.716547	0.305822
chr12	46918065	cg15321306	-0.343966	8.17862e-05	0.0041709	OpenSea	0.642366	0.516306	0.655091	0.192446	0.402216	0.225705	0.866755	0.359551	0.880417	0.289371	0.712616	0.503023	0.822769	0.523529	0.785435	0.337823	0.908118	0.632336
chr21	46890849	cg04760448	-0.343937	4.71728e-05	0.00306632	Island	0.604963	0.430849	0.585753	0.16684	0.381748	0.203648	0.773638	0.268286	0.881117	0.315239	0.558871	0.308169	0.790725	0.374652	0.656966	0.290163	0.753992	0.53449
chr3	57945695	cg24033633	-0.34385	0.0022832	0.0321462	OpenSea	0.408191	0.376707	0.5409	0.164521	0.187911	0.0973152	0.794963	0.205287	0.878762	0.177269	0.527069	0.280381	0.894698	0.474987	0.62757	0.181651	0.845841	0.65314
chr9	97663142	cg14276379	-0.343779	2.60832e-05	0.00221815	OpenSea	0.656759	0.273853	0.395499	0.104414	0.171407	0.15041	0.675876	0.187337	0.790309	0.136848	0.336576	0.232054	0.598691	0.1939	0.512307	0.118744	0.685511	0.331366
chr1	212643521	cg06354695	-0.343717	3.551e-06	0.000829038	OpenSea	0.830337	0.559687	0.753202	0.179541	0.518625	0.369783	0.835036	0.500741	0.873656	0.337678	0.669867	0.455445	0.781516	0.487724	0.773219	0.239133	0.771913	0.584185
chr3	137717665	cg24894531	-0.343537	3.76754e-07	0.000365039	OpenSea	0.897037	0.695693	0.912017	0.268237	0.655779	0.494709	0.861903	0.619466	0.864261	0.550133	0.891278	0.551806	0.891659	0.516318	0.91432	0.361262	0.853367	0.592165
chr5	52327649	cg08446038	-0.343519	0.000442285	0.0115209	OpenSea	0.491522	0.41091	0.337779	0.095679	0.183878	0.173733	0.731588	0.168543	0.790638	0.12393	0.370793	0.193523	0.802038	0.272015	0.487189	0.0749674	0.886528	0.476987
chr14	59742285	cg12126243	-0.34306	0.000218056	0.00748988	OpenSea	0.693395	0.591819	0.86828	0.181738	0.606654	0.2783	0.933581	0.360651	0.904054	0.551502	0.792596	0.52544	0.917117	0.801385	0.881863	0.386224	0.910846	0.743785
chr1	235147744	cg03518729	-0.342936	0.00198514	0.0294204	OpenSea	0.3081	0.283847	0.43864	0.144079	0.245476	0.0870282	0.748368	0.147223	0.85458	0.308351	0.518676	0.39883	0.834839	0.418705	0.679954	0.0614161	0.831671	0.524398
chr7	55141971	cg04625338	-0.34221	0.000144333	0.00584609	OpenSea	0.336806	0.2778	0.461675	0.0653271	0.239791	0.105923	0.782075	0.210247	0.555541	0.138977	0.43336	0.109725	0.790208	0.31265	0.572884	0.198044	0.802591	0.476349
chr16	81328089	cg00602295	-0.342099	0.000252499	0.00817805	OpenSea	0.580032	0.544224	0.593062	0.159496	0.320464	0.144523	0.801726	0.278224	0.838638	0.291324	0.505743	0.236401	0.83182	0.483461	0.641163	0.135749	0.831331	0.591691
chr7	2150016	cg27109748	-0.342056	0.00112059	0.0205152	OpenSea	0.578675	0.480341	0.722856	0.20333	0.316906	0.193677	0.905873	0.408484	0.948871	0.413947	0.688695	0.463025	0.934045	0.625744	0.789247	0.307887	0.962074	0.672298
chr2	224564400	cg09410512	-0.341981	0.00101522	0.0193017	OpenSea	0.170477	0.14296	0.309948	0.0730536	0.0820322	0.0716394	0.723452	0.117377	0.734594	0.109072	0.336847	0.118468	0.794855	0.174025	0.423167	0.0978311	0.694319	0.287437
chr2	8849962	cg10900049	-0.341925	0.000476785	0.0120684	OpenSea	0.943773	0.668756	0.964113	0.29222	0.535129	0.336199	0.957543	0.42508	0.95396	0.395915	0.961508	0.930467	0.941044	0.546508	0.962032	0.533219	0.946608	0.960022
chr1	153507498	cg16291048	-0.341872	8.48069e-07	0.000474089	N_Shore	0.847591	0.595186	0.819897	0.23705	0.538289	0.420801	0.833807	0.520585	0.842081	0.41039	0.699796	0.42819	0.867546	0.514041	0.809942	0.301698	0.883483	0.637646
chr11	119630362	cg25969122	-0.341866	0.00207381	0.0302254	OpenSea	0.255636	0.318702	0.484236	0.226652	0.222539	0.125951	0.731153	0.102891	0.868217	0.310649	0.551559	0.308872	0.850953	0.328785	0.600782	0.0613107	0.800003	0.504474
chr6	436594	cg11539857	-0.341537	8.9625e-05	0.00440037	OpenSea	0.854339	0.598855	0.874816	0.280381	0.471878	0.320978	0.974995	0.564151	0.981513	0.578924	0.918046	0.695199	0.978245	0.650399	0.914691	0.417486	0.972906	0.761223
chr2	46720801	cg03064100	-0.341401	0.000265398	0.00842721	OpenSea	0.212181	0.221148	0.313951	0.0666181	0.274139	0.118749	0.741994	0.0824333	0.695376	0.158378	0.493181	0.182832	0.755226	0.290386	0.510842	0.161156	0.705662	0.348243
chr2	30887962	cg25336892	-0.341288	3.30181e-06	0.000810165	OpenSea	0.73927	0.509138	0.709017	0.19663	0.423542	0.22723	0.790944	0.405868	0.803807	0.350783	0.730058	0.392019	0.773901	0.514344	0.747872	0.275012	0.756401	0.532196
chr7	39629290	cg13800005	-0.340922	0.000943522	0.0184439	OpenSea	0.622615	0.465195	0.627936	0.202174	0.32882	0.343307	0.819567	0.181151	0.882068	0.322514	0.572064	0.552474	0.843731	0.587161	0.787854	0.0946567	0.875481	0.543202
chr1	27480668	cg22481448	-0.34081	2.30833e-05	0.00208443	N_Shore	0.830251	0.714849	0.966302	0.189047	0.580394	0.382757	0.974717	0.607905	0.965019	0.513678	0.967075	0.633878	0.962745	0.723284	0.963738	0.556412	0.971736	0.792878
chr10	72027357	cg13585930	-0.340804	0.000534935	0.012968	OpenSea	0.502961	0.334396	0.403437	0.0761035	0.175583	0.132192	0.742697	0.174362	0.793797	0.16521	0.531521	0.282698	0.682093	0.385603	0.526547	0.0680162	0.872653	0.545474
chr3	139029435	cg05255994	-0.340266	2.32667e-05	0.0020893	OpenSea	0.881336	0.648893	0.842218	0.130689	0.543091	0.391332	0.905462	0.698762	0.912923	0.48634	0.801194	0.520534	0.889973	0.684817	0.882131	0.304992	0.917678	0.647254
chr8	141608646	cg27005749	-0.340228	0.00310306	0.0388634	OpenSea	0.434032	0.467233	0.628374	0.1607	0.139376	0.125089	0.832181	0.445245	0.903705	0.249891	0.386522	0.206308	0.896457	0.49019	0.633227	0.0420843	0.920448	0.525534
chr1	151509723	cg25198049	-0.340159	0.00357322	0.0424296	N_Shelf	0.543683	0.307664	0.529063	0.0772501	0.261946	0.185642	0.740812	0.325976	0.921774	0.157233	0.536069	0.336247	0.860265	0.739366	0.698762	0.0795878	0.830919	0.6529
chr12	94019073	cg25773259	-0.340153	8.82087e-05	0.0043629	OpenSea	0.716198	0.586451	0.738978	0.103627	0.487484	0.264876	0.858805	0.393388	0.846754	0.455552	0.677229	0.401409	0.857764	0.61543	0.762793	0.328406	0.89986	0.635345
chr1	32155667	cg03537386	-0.340081	9.54045e-05	0.00455371	OpenSea	0.856851	0.63871	0.81639	0.228019	0.483283	0.285069	0.908865	0.444572	0.933142	0.511783	0.721864	0.575519	0.917516	0.688866	0.819721	0.244307	0.924436	0.704493
chr8	101348501	cg24450239	-0.340058	5.6758e-05	0.00338699	OpenSea	0.785094	0.534965	0.84906	0.197811	0.411093	0.356318	0.813295	0.50592	0.814292	0.321072	0.454282	0.335444	0.875828	0.54857	0.742054	0.267087	0.847668	0.464959
chr7	3033579	cg15899738	-0.340008	5.69158e-07	0.000418578	OpenSea	0.957668	0.722492	0.927224	0.363408	0.613336	0.479518	0.857247	0.514094	0.81226	0.491706	0.843886	0.478431	0.896618	0.554433	0.925615	0.395285	0.881372	0.655787
chr16	2213440	cg04987122	-0.339717	7.05662e-05	0.00381469	N_Shore	0.845145	0.73831	0.969495	0.339249	0.564842	0.47256	0.965718	0.561016	0.981162	0.488215	0.710374	0.459677	0.976371	0.595428	0.810882	0.431406	0.949926	0.630597
chr7	6432590	cg11385938	-0.339487	8.0809e-05	0.00413987	OpenSea	0.912161	0.610897	0.902358	0.260942	0.540253	0.417204	0.876243	0.431894	0.906996	0.390169	0.825913	0.852924	0.887914	0.542668	0.893775	0.29693	0.841055	0.727656
chr12	53775336	cg11606261	-0.339325	0.000278331	0.00865895	S_Shore	0.69366	0.5167	0.464067	0.0838437	0.363554	0.276699	0.679203	0.379833	0.866046	0.181894	0.584081	0.258303	0.803513	0.449737	0.611388	0.080442	0.811749	0.595878
chr7	101768610	cg03787603	-0.338532	5.02626e-05	0.00317101	OpenSea	0.830369	0.744149	0.939973	0.221662	0.675673	0.575975	0.943975	0.45309	0.942623	0.582973	0.901276	0.548981	0.93621	0.840131	0.949335	0.296876	0.955428	0.764241
chr11	12181467	cg04468741	-0.338492	6.87759e-05	0.00376727	OpenSea	0.854913	0.607337	0.670408	0.172903	0.453027	0.274294	0.813345	0.498419	0.928566	0.445418	0.721397	0.450005	0.885736	0.589815	0.763447	0.294163	0.930321	0.642383
chr8	61863697	cg17922998	-0.338366	0.000659799	0.0147817	OpenSea	0.516889	0.425679	0.412301	0.111972	0.265575	0.179493	0.777515	0.23989	0.835668	0.276165	0.5617	0.358368	0.853149	0.446672	0.653182	0.0967222	0.805816	0.501541
chr2	10263696	cg19516340	-0.338345	0.0045288	0.049219	S_Shore	0.0706235	0.152164	0.396198	0.087629	0.121171	0.0704913	0.704175	0.083981	0.742953	0.129925	0.320579	0.172567	0.769318	0.30704	0.533579	0.131874	0.792647	0.270466
chr6	40324498	cg06112171	-0.338334	8.13541e-05	0.00415605	OpenSea	0.540061	0.413969	0.636879	0.238399	0.411719	0.233281	0.770373	0.200463	0.871544	0.422212	0.63443	0.338927	0.766141	0.461264	0.660199	0.213761	0.81828	0.542345
chr14	64905375	cg16041798	-0.337868	4.61788e-06	0.000926245	OpenSea	0.850108	0.556378	0.636268	0.123277	0.571859	0.234926	0.821537	0.50992	0.806744	0.35563	0.646484	0.352669	0.796069	0.579725	0.763247	0.318529	0.755582	0.576032
chr1	9437047	cg00952054	-0.337716	0.000516911	0.0127079	OpenSea	0.881374	0.556312	0.8546	0.348024	0.33889	0.284196	0.885625	0.393192	0.917697	0.233145	0.593113	0.710483	0.904683	0.698061	0.777772	0.22454	0.922516	0.588872
chr10	102107757	cg03440556	-0.337711	0.00108789	0.0201472	S_Shore	0.382004	0.292227	0.489145	0.260873	0.118836	0.0920393	0.81962	0.274284	0.677436	0.114274	0.348837	0.18067	0.742438	0.246506	0.698899	0.175685	0.895171	0.496431
chr15	99212404	cg27139419	-0.336962	1.9169e-05	0.00190798	OpenSea	0.516025	0.383383	0.411535	0.14276	0.372368	0.132686	0.729135	0.2479	0.762416	0.188501	0.390901	0.160733	0.76592	0.328189	0.572049	0.183593	0.698056	0.418004
chr6	3592887	cg13413719	-0.336892	0.000433276	0.011373	OpenSea	0.676065	0.392292	0.418663	0.0760124	0.346254	0.170147	0.789402	0.245682	0.828751	0.290307	0.431104	0.322076	0.740117	0.467626	0.559109	0.0450087	0.778768	0.527053
chr2	86038538	cg09240693	-0.336815	1.41857e-05	0.00161087	Island	0.55935	0.43557	0.632144	0.203302	0.39024	0.236327	0.757837	0.290643	0.75841	0.2413	0.47399	0.254433	0.802102	0.412688	0.641712	0.24221	0.813891	0.481869
chr10	63520873	cg05355436	-0.336513	4.83e-07	0.000400218	OpenSea	0.883097	0.506705	0.701226	0.158117	0.607271	0.339325	0.743641	0.614912	0.768563	0.243607	0.627543	0.277396	0.743332	0.472854	0.71072	0.375359	0.765063	0.53356
chr5	80716263	cg03577157	-0.336487	0.00176524	0.0272437	OpenSea	0.465121	0.393338	0.448496	0.102866	0.180686	0.130619	0.812522	0.243397	0.848426	0.296455	0.481142	0.246532	0.864065	0.445509	0.604817	0.0757369	0.844973	0.587408
chr6	80838251	cg03354616	-0.33646	6.52425e-07	0.000432749	OpenSea	0.929459	0.600853	0.815558	0.268553	0.678484	0.465927	0.903623	0.617764	0.922638	0.468098	0.739991	0.555884	0.88567	0.641323	0.857399	0.349415	0.884218	0.621078
chr12	3280014	cg07303577	-0.336332	7.96058e-05	0.00410278	OpenSea	0.851419	0.700402	0.848611	0.199416	0.614527	0.386595	0.956192	0.616788	0.961747	0.571759	0.902535	0.778376	0.960971	0.731138	0.932679	0.248623	0.947207	0.715805
chr7	73392815	cg27298940	-0.3362	3.55391e-05	0.00262292	OpenSea	0.889049	0.641892	0.899282	0.290972	0.467666	0.354586	0.917746	0.474388	0.896176	0.490447	0.838442	0.483977	0.915004	0.767874	0.867011	0.327434	0.910145	0.743151
chr2	43685377	cg20629315	-0.336129	4.20623e-05	0.0028831	OpenSea	0.811083	0.475512	0.609014	0.116369	0.317358	0.23318	0.836746	0.598723	0.802708	0.230453	0.546614	0.343317	0.848518	0.43672	0.658352	0.233013	0.898233	0.636183
chr1	153581535	cg11820824	-0.336013	7.65354e-07	0.000454437	OpenSea	0.843929	0.600383	0.810085	0.172812	0.666597	0.453683	0.779259	0.590289	0.8043	0.409986	0.641839	0.394495	0.79826	0.437366	0.808407	0.275597	0.862341	0.656286
chr4	114389632	cg26177041	-0.335719	4.50784e-05	0.00299254	OpenSea	0.708082	0.434295	0.635187	0.163214	0.310091	0.20914	0.783505	0.336207	0.793209	0.307372	0.491617	0.291921	0.786106	0.466176	0.682734	0.23868	0.849134	0.571194
chr5	14810180	cg03315407	-0.335573	0.00297766	0.0378804	OpenSea	0.284096	0.306513	0.245507	0.0593188	0.191547	0.0512713	0.775807	0.0899737	0.804938	0.158691	0.360989	0.158946	0.840543	0.458445	0.621957	0.0532133	0.835928	0.604788
chr6	30131719	cg09769113	-0.335556	7.04455e-07	0.000441339	OpenSea	0.991546	0.707177	0.988992	0.461812	0.725794	0.629251	0.951715	0.625656	0.968902	0.613759	0.96612	0.546531	0.975233	0.610788	0.969678	0.521008	0.928247	0.73024
chr4	38080799	cg19090437	-0.334978	5.74791e-05	0.00340652	OpenSea	0.489463	0.315174	0.377816	0.106272	0.237479	0.122155	0.601599	0.217327	0.705516	0.197378	0.524709	0.213275	0.766446	0.296647	0.614763	0.105322	0.718923	0.448362
chr20	60925179	cg18668449	-0.334957	8.97677e-08	0.00024704	N_Shore	0.848888	0.503497	0.752866	0.230245	0.528806	0.328848	0.835277	0.48497	0.745104	0.428371	0.667436	0.392883	0.83173	0.486836	0.752811	0.381379	0.83975	0.551026
chr5	80922537	cg14115597	-0.334878	0.000178312	0.00660739	OpenSea	0.620192	0.443875	0.513974	0.270765	0.31632	0.264595	0.815685	0.407833	0.843111	0.257273	0.585892	0.206419	0.85534	0.487048	0.780972	0.213989	0.833271	0.59906
chr18	56530302	cg12406559	-0.334824	0.00347365	0.0417157	N_Shore	0.272347	0.309483	0.542561	0.14379	0.145941	0.100406	0.781056	0.156891	0.833006	0.271309	0.366194	0.176655	0.810928	0.507845	0.639582	0.0624294	0.85382	0.503208
chr7	48124921	cg14241836	-0.334664	0.00211763	0.0306714	N_Shelf	0.507735	0.527522	0.710925	0.216916	0.375634	0.240602	0.884435	0.286516	0.904595	0.219227	0.79027	0.745748	0.931236	0.710658	0.838173	0.2255	0.939537	0.697878
chr2	65593933	cg08467103	-0.334586	0.00316056	0.0393244	OpenSea	0.551996	0.439301	0.356028	0.076468	0.181479	0.101056	0.699194	0.271345	0.923729	0.37974	0.515236	0.284711	0.842482	0.45219	0.698368	0.0817347	0.888725	0.55942
chr10	79352883	cg17758048	-0.334543	1.40535e-05	0.00160386	OpenSea	0.74287	0.591676	0.641023	0.232521	0.478914	0.254203	0.879291	0.422795	0.857883	0.381443	0.767552	0.447422	0.831017	0.486942	0.708186	0.252852	0.861513	0.687513
chr3	11610239	cg27083087	-0.334177	6.70446e-06	0.00112387	Island	0.919174	0.609295	0.831308	0.194408	0.540852	0.4808	0.885399	0.575859	0.898002	0.352848	0.632783	0.562882	0.878785	0.549363	0.847551	0.37358	0.948796	0.676022
chr11	107711742	cg03851835	-0.333798	0.00155365	0.0251368	OpenSea	0.316559	0.228936	0.334446	0.099007	0.136788	0.0980315	0.671758	0.0712844	0.760429	0.144574	0.364073	0.188684	0.76942	0.393054	0.540092	0.0820853	0.856599	0.440327
chr19	4634827	cg02849956	-0.333742	0.000515178	0.0126812	N_Shore	0.43483	0.375454	0.456296	0.138904	0.267362	0.167168	0.730541	0.195686	0.787961	0.181997	0.549426	0.311429	0.808997	0.432766	0.617764	0.0727027	0.764683	0.538079
chr2	102012904	cg17654419	-0.333333	4.38251e-06	0.000904569	OpenSea	0.652663	0.527856	0.678491	0.22685	0.464779	0.275667	0.835679	0.398615	0.809557	0.340406	0.72727	0.430774	0.80531	0.466474	0.690419	0.251279	0.775115	0.521366
chr2	174916731	cg08426898	-0.333183	3.25711e-06	0.000809167	OpenSea	0.91793	0.566942	0.742792	0.144064	0.592479	0.341876	0.773957	0.623444	0.788089	0.365674	0.675252	0.320178	0.818166	0.547403	0.794268	0.413565	0.752308	0.53345
chr8	29172968	cg03364486	-0.33292	0.00438402	0.0481957	OpenSea	0.407429	0.397069	0.546364	0.237459	0.176967	0.0986478	0.810177	0.301958	0.918956	0.331782	0.589642	0.313848	0.911143	0.58374	0.677975	0.129756	0.919368	0.567482
chr2	171877888	cg24527751	-0.332776	7.1579e-06	0.00116369	OpenSea	0.922428	0.726619	0.897072	0.266826	0.63053	0.388138	0.915836	0.683679	0.92119	0.481794	0.771053	0.48973	0.900449	0.727353	0.88874	0.253565	0.91618	0.750787
chr10	95751894	cg07162085	-0.332728	4.35829e-08	0.000203939	N_Shore	0.703723	0.360568	0.508946	0.132069	0.47474	0.17091	0.598229	0.176472	0.633264	0.112153	0.450377	0.235664	0.56992	0.15726	0.473965	0.351172	0.591717	0.314059
chr17	16190098	cg13876325	-0.332633	0.000734145	0.0157645	OpenSea	0.502781	0.39097	0.568524	0.151847	0.228975	0.169876	0.686925	0.272143	0.882253	0.325403	0.519916	0.235506	0.823556	0.393474	0.65737	0.245524	0.860863	0.552721
chr4	40675171	cg09126279	-0.332592	0.00430782	0.0476688	OpenSea	0.207677	0.253518	0.40797	0.080592	0.108315	0.100655	0.700279	0.110852	0.795096	0.222952	0.496757	0.245139	0.82585	0.403641	0.523226	0.0717417	0.838961	0.421713
chr8	128048403	cg25632577	-0.33256	9.60672e-06	0.0013293	OpenSea	0.784639	0.683253	0.84881	0.220906	0.68253	0.498001	0.932042	0.607214	0.956887	0.550122	0.844164	0.518066	0.933452	0.62371	0.872356	0.423226	0.911001	0.648349
chr15	59467736	cg22207139	-0.33251	3.29417e-05	0.00251691	OpenSea	0.58354	0.320021	0.59339	0.188313	0.39454	0.162522	0.766717	0.174437	0.755759	0.251046	0.463596	0.302572	0.647574	0.400854	0.615385	0.166745	0.73959	0.60099
chr3	195603697	cg19955173	-0.332441	1.01721e-05	0.00136326	S_Shore	0.889334	0.695814	0.909202	0.312343	0.57922	0.441004	0.950827	0.617654	0.960449	0.629793	0.856675	0.53439	0.977192	0.608054	0.905683	0.482003	0.957909	0.673468
chr1	87799914	cg20701183	-0.332398	0.000271097	0.00852419	N_Shore	0.569448	0.522074	0.638463	0.296488	0.468759	0.330754	0.841194	0.321963	0.924946	0.431588	0.61231	0.341457	0.90142	0.495002	0.782237	0.287062	0.918861	0.639671
chr8	144965812	cg13883671	-0.332343	6.09932e-06	0.00107003	N_Shore	0.886355	0.749733	0.966384	0.327926	0.638321	0.497616	0.965847	0.67248	0.980808	0.61932	0.910433	0.607192	0.982687	0.606474	0.968494	0.539213	0.965483	0.653774
chr2	120190031	cg09715353	-0.332304	0.00041887	0.0111638	Island	0.333114	0.218889	0.377694	0.110461	0.144477	0.106969	0.730554	0.18037	0.765472	0.0937072	0.179554	0.110801	0.694319	0.245695	0.566266	0.122679	0.712177	0.323323
chr7	92533866	cg18263166	-0.332095	0.00463377	0.0498931	OpenSea	0.260732	0.454787	0.410464	0.127833	0.176173	0.129649	0.825488	0.108683	0.887024	0.215507	0.606371	0.295896	0.785961	0.46714	0.62468	0.0843771	0.872518	0.576682
chr7	29024378	cg04926881	-0.332079	0.00145936	0.0242011	OpenSea	0.468003	0.305762	0.425436	0.115709	0.137207	0.217861	0.742842	0.123873	0.797933	0.174189	0.434963	0.261703	0.792677	0.404916	0.57745	0.0918493	0.80303	0.494966
chr1	117604726	cg19319037	-0.332039	0.00133147	0.0228313	S_Shore	0.534904	0.524431	0.610051	0.120447	0.299257	0.242215	0.869655	0.289671	0.893586	0.244573	0.739972	0.480611	0.874832	0.600451	0.800179	0.294915	0.906834	0.743606
chr2	235936394	cg24995678	-0.331987	0.000819125	0.0168917	OpenSea	0.945567	0.538038	0.787038	0.122836	0.402674	0.310721	0.558699	0.464086	0.910843	0.226588	0.670714	0.782155	0.836986	0.476785	0.760561	0.211595	0.756954	0.509348
chr12	49759545	cg06712013	-0.331818	0.00105374	0.0197526	N_Shore	0.704779	0.600483	0.673051	0.149661	0.344548	0.172669	0.884098	0.31229	0.889873	0.360976	0.788965	0.676443	0.876021	0.657831	0.830631	0.201466	0.874645	0.748429
chr2	10470465	cg04618171	-0.331764	2.45583e-05	0.00214455	OpenSea	0.908297	0.76995	0.8636	0.203805	0.603182	0.386534	0.939961	0.493745	0.917981	0.636865	0.908704	0.582714	0.926943	0.737745	0.897599	0.297658	0.915819	0.787191
chr7	157075207	cg00092383	-0.331464	1.34233e-06	0.000558634	S_Shelf	0.979297	0.719276	0.983032	0.417337	0.584378	0.511094	0.985505	0.734163	0.981299	0.579595	0.931328	0.55957	0.98408	0.609161	0.968788	0.527699	0.965239	0.721875
chr3	57102900	cg25799109	-0.331403	0.00278269	0.0363261	OpenSea	0.43118	0.195406	0.353631	0.105874	0.107881	0.109865	0.743606	0.180114	0.850334	0.151569	0.338927	0.203764	0.797744	0.462503	0.591073	0.150838	0.769338	0.441154
chr4	119947251	cg13541713	-0.331034	0.000310791	0.00924372	OpenSea	0.697124	0.526771	0.742863	0.238949	0.439057	0.181178	0.878481	0.528434	0.886345	0.465949	0.607999	0.311792	0.849198	0.708645	0.807583	0.171309	0.873749	0.670068
chr11	130450543	cg27116114	-0.331012	9.06353e-06	0.00129476	OpenSea	0.803916	0.624285	0.729285	0.370594	0.518446	0.226267	0.86972	0.400767	0.878321	0.373155	0.73852	0.486135	0.828575	0.553369	0.798781	0.306204	0.866372	0.712057
chr11	85827505	cg04270489	-0.330992	2.75406e-06	0.000760252	OpenSea	0.472363	0.266146	0.425945	0.104747	0.421527	0.216696	0.615674	0.12846	0.722709	0.169667	0.491987	0.201814	0.637375	0.187569	0.476067	0.234161	0.658609	0.434065
chr4	55143269	cg02273436	-0.330892	0.00040422	0.0109092	OpenSea	0.220673	0.203702	0.583985	0.125167	0.312398	0.177065	0.693842	0.155529	0.618608	0.184505	0.352822	0.155443	0.704043	0.331108	0.63304	0.150426	0.847953	0.506389
chr16	29837056	cg04633683	-0.330806	0.000644172	0.0145575	OpenSea	0.376576	0.254182	0.406597	0.143725	0.191165	0.129695	0.730303	0.182535	0.798993	0.212284	0.429018	0.209877	0.776236	0.380001	0.539021	0.0902151	0.80198	0.470119
chr10	129789429	cg14731462	-0.330806	0.00134821	0.0230205	OpenSea	0.518632	0.47792	0.565828	0.176045	0.322179	0.118832	0.881658	0.459666	0.904147	0.325775	0.607866	0.297434	0.894552	0.650161	0.723327	0.197719	0.8831	0.620484
chr16	81560752	cg01799671	-0.33079	0.00137464	0.023313	OpenSea	0.248583	0.181178	0.379535	0.0653492	0.0934505	0.0737812	0.638411	0.163935	0.778763	0.0911332	0.219726	0.110007	0.811654	0.310189	0.393298	0.0359365	0.747197	0.301998
chr9	71795999	cg14255824	-0.330553	7.85e-05	0.00407012	OpenSea	0.854426	0.592492	0.756113	0.175238	0.537126	0.169333	0.831265	0.593318	0.925844	0.452144	0.643532	0.515431	0.889805	0.556997	0.799528	0.419423	0.835515	0.6238
chr6	11318770	cg25250968	-0.330485	0.00032279	0.00945326	OpenSea	0.450942	0.167248	0.262357	0.106879	0.0712194	0.0675087	0.67155	0.102248	0.64132	0.125727	0.283705	0.109034	0.722004	0.186592	0.403762	0.0841285	0.695306	0.278434
chr7	101512931	cg14526021	-0.330321	7.717e-06	0.00120124	OpenSea	0.847811	0.641018	0.884386	0.542498	0.555999	0.466202	0.905345	0.40684	0.912348	0.43942	0.778853	0.516838	0.887877	0.483039	0.839319	0.258012	0.851831	0.737011
chr22	40355732	cg17988310	-0.33028	0.00155634	0.0251574	OpenSea	0.378563	0.449723	0.439234	0.136931	0.203011	0.115165	0.762849	0.183741	0.816184	0.212148	0.436298	0.240638	0.7955	0.441572	0.635749	0.0629519	0.876406	0.528403
chr7	1123508	cg13435834	-0.330257	0.000148693	0.00595184	N_Shelf	0.573116	0.525216	0.870346	0.298133	0.327574	0.278306	0.822622	0.398287	0.841347	0.313848	0.498305	0.346696	0.815527	0.413637	0.760598	0.32112	0.871941	0.513822
chr1	234908226	cg03130910	-0.329873	0.000823174	0.0169369	OpenSea	0.119254	0.0493977	0.190978	0.0395067	0.0310675	0.0216425	0.595112	0.0403902	0.816209	0.0455496	0.122173	0.0379833	0.645505	0.0949072	0.308355	0.0310574	0.668868	0.168234
chr2	33500889	cg21846949	-0.329869	1.82812e-08	0.000186484	OpenSea	0.865922	0.604378	0.801881	0.229513	0.767412	0.456157	0.854981	0.689757	0.73857	0.428697	0.71488	0.433422	0.779833	0.443154	0.816088	0.357295	0.803382	0.531752
chr1	95258162	cg06788267	-0.329573	0.0011695	0.0210556	OpenSea	0.369751	0.34709	0.429116	0.142186	0.242635	0.132426	0.757509	0.204563	0.857157	0.268092	0.420806	0.235986	0.802225	0.421107	0.630241	0.0842983	0.817498	0.525029
chr11	82689648	cg23271915	-0.329368	0.000697121	0.0152576	OpenSea	0.450195	0.316368	0.504945	0.147637	0.271993	0.134791	0.723428	0.170798	0.847958	0.277764	0.559973	0.327112	0.819345	0.431084	0.648904	0.303988	0.819906	0.572797
chr2	227448670	cg15653254	-0.329319	0.000156777	0.00612466	OpenSea	0.527472	0.354476	0.519972	0.128624	0.436088	0.180117	0.79876	0.279158	0.853782	0.313647	0.570689	0.382997	0.724138	0.520373	0.675909	0.276944	0.828694	0.535293
chr3	197099072	cg11724602	-0.329209	3.33706e-05	0.00253303	OpenSea	0.847723	0.556374	0.746137	0.18472	0.469466	0.319744	0.868475	0.589478	0.811228	0.608004	0.565986	0.225162	0.858248	0.513213	0.766565	0.219998	0.832535	0.58679
chr8	37379119	cg11639815	-0.32912	0.00193226	0.0288973	OpenSea	0.675278	0.558846	0.735904	0.153077	0.349216	0.278738	0.861901	0.400726	0.950768	0.334555	0.660688	0.573131	0.891175	0.727372	0.808645	0.133316	0.898904	0.710637
chr2	86038423	cg08482837	-0.329039	0.000471462	0.0119771	Island	0.577955	0.415009	0.704143	0.293011	0.277716	0.189687	0.857366	0.402566	0.878925	0.397208	0.504778	0.293018	0.859934	0.554159	0.698721	0.188785	0.877136	0.541882
chr7	101596218	cg08116711	-0.32891	1.8279e-06	0.000631357	OpenSea	0.952026	0.787008	0.951279	0.393474	0.614819	0.388396	0.948502	0.506369	0.943641	0.530997	0.895082	0.666368	0.953878	0.622876	0.941174	0.466542	0.966374	0.844558
chr17	61538215	cg23512231	-0.328889	0.000139244	0.00572286	OpenSea	0.785991	0.584942	0.766106	0.193189	0.439217	0.321688	0.878426	0.500682	0.882435	0.382176	0.715018	0.586493	0.887355	0.668178	0.817025	0.207237	0.918028	0.685017
chr14	69170010	cg24178897	-0.328764	0.00113765	0.0206971	OpenSea	0.472566	0.336956	0.566289	0.17735	0.223168	0.163301	0.76721	0.269644	0.854531	0.31688	0.649317	0.33943	0.790097	0.536559	0.72216	0.215473	0.872348	0.603219
chr3	11610214	cg21527078	-0.328711	9.17356e-06	0.00130224	Island	0.882051	0.578045	0.822353	0.201362	0.577585	0.479842	0.842688	0.540694	0.892532	0.293441	0.585866	0.54491	0.812304	0.548779	0.786156	0.351526	0.923802	0.628343
chr15	63116514	cg04914221	-0.328697	2.90657e-05	0.00236217	OpenSea	0.713588	0.498192	0.77821	0.363381	0.581756	0.233532	0.868783	0.39866	0.812658	0.538564	0.832448	0.487385	0.892224	0.663176	0.828739	0.313612	0.851742	0.705375
chr16	4714815	cg07635227	-0.328682	0.00387696	0.0446282	OpenSea	0.431358	0.443815	0.523333	0.107083	0.181386	0.159652	0.755124	0.23014	0.856675	0.456976	0.473632	0.229354	0.899062	0.410329	0.605635	0.0352006	0.901592	0.597106
chr10	5593949	cg06250720	-0.32847	0.000132838	0.00556509	OpenSea	0.664078	0.609719	0.750348	0.306294	0.490437	0.311796	0.87935	0.365815	0.906542	0.383141	0.734501	0.474947	0.914747	0.658286	0.820467	0.321558	0.903635	0.676316
chr1	224075899	cg02582848	-0.32847	4.08644e-05	0.00284005	OpenSea	0.615488	0.337786	0.602799	0.103635	0.460143	0.25496	0.677697	0.393283	0.761662	0.165067	0.380148	0.165418	0.720191	0.519424	0.582145	0.192996	0.741979	0.453452
chr2	178109973	cg17178175	-0.328469	0.000152583	0.00602646	OpenSea	0.725836	0.381836	0.34535	0.0670741	0.207406	0.201481	0.70342	0.326563	0.812626	0.170239	0.418479	0.227908	0.686517	0.319667	0.452272	0.105237	0.849825	0.445503
chr7	158533927	cg20533982	-0.328158	2.97813e-06	0.000786556	OpenSea	0.814102	0.53795	0.75732	0.25709	0.421412	0.302461	0.829363	0.470153	0.815881	0.389134	0.726196	0.534413	0.80263	0.452527	0.770108	0.272834	0.817379	0.584406
chr1	184721222	cg07817967	-0.328016	1.36761e-05	0.00158413	N_Shelf	0.94606	0.772638	0.881165	0.24856	0.88501	0.676739	0.826389	0.658226	0.900223	0.466254	0.955058	0.51426	0.903987	0.482115	0.93758	0.388297	0.6621	0.738336
chr14	23291749	cg21526750	-0.327614	0.00399805	0.0454713	Island	0.132743	0.259553	0.42483	0.0718489	0.08427	0.0660277	0.757979	0.111594	0.714252	0.152398	0.330224	0.141074	0.714263	0.294303	0.54874	0.0247908	0.80553	0.442717
chr6	47666248	cg26451345	-0.327519	2.06375e-07	0.000308122	OpenSea	0.912382	0.591535	0.806512	0.231116	0.728137	0.459425	0.852868	0.646222	0.889085	0.511499	0.746231	0.49501	0.854873	0.589202	0.806487	0.35173	0.906901	0.680067
chr11	107575901	cg22760287	-0.327438	7.89614e-06	0.00121483	OpenSea	0.829068	0.537138	0.731938	0.231935	0.427517	0.314919	0.798871	0.467282	0.838166	0.401119	0.725527	0.440032	0.844747	0.529963	0.757812	0.269438	0.805922	0.620795
chr12	27484656	cg26165146	-0.327179	0.000399487	0.0108268	N_Shore	0.551164	0.649987	0.726262	0.20687	0.516074	0.357998	0.851828	0.465602	0.906455	0.347027	0.806925	0.495537	0.936612	0.671571	0.826745	0.253659	0.914556	0.643755
chr11	119486443	cg23575688	-0.32715	3.6173e-05	0.00264377	OpenSea	0.621285	0.323914	0.293747	0.0652651	0.211829	0.127351	0.575854	0.28527	0.762129	0.131547	0.338821	0.158386	0.662872	0.20729	0.477767	0.060087	0.685676	0.326521
chr7	73392697	cg00305740	-0.327101	1.51704e-05	0.00167317	OpenSea	0.957581	0.643837	0.835067	0.264468	0.526862	0.347914	0.686427	0.409614	0.716418	0.353388	0.845942	0.496847	0.74215	0.605955	0.80843	0.233789	0.867323	0.686477
chr19	45279765	cg03292149	-0.326779	1.70728e-07	0.00029157	N_Shore	0.914875	0.705006	0.893812	0.267234	0.65382	0.445239	0.861957	0.664923	0.863286	0.414815	0.765121	0.457497	0.85154	0.600125	0.854967	0.418246	0.909099	0.65438
chr3	9920698	cg21562208	-0.326644	4.43862e-06	0.000911238	OpenSea	0.879999	0.670178	0.903595	0.241568	0.580379	0.431923	0.890334	0.54947	0.894312	0.421707	0.790594	0.457989	0.856726	0.689461	0.861543	0.432112	0.892241	0.715515
chr2	234741670	cg04627863	-0.326604	0.000131719	0.00553927	OpenSea	0.595917	0.464564	0.652689	0.185976	0.322214	0.166799	0.706313	0.347595	0.881158	0.335523	0.536668	0.261979	0.730108	0.456817	0.684198	0.230959	0.76834	0.48796
chr7	95060347	cg14284257	-0.326499	1.40258e-06	0.00056605	N_Shelf	0.837531	0.702781	0.849059	0.267322	0.611162	0.402223	0.929596	0.586054	0.888908	0.560069	0.771214	0.467605	0.9076	0.531098	0.861281	0.414706	0.913842	0.699847
chr1	205344150	cg16308270	-0.32633	3.03e-07	0.00034647	OpenSea	0.646764	0.443864	0.692932	0.21056	0.469867	0.247742	0.744309	0.403653	0.518461	0.239835	0.680173	0.408484	0.696819	0.307379	0.711907	0.203307	0.778265	0.537706
chr3	11178798	cg27092248	-0.325873	1.68271e-07	0.00029157	OpenSea	0.732542	0.411179	0.606905	0.155426	0.343737	0.195106	0.728729	0.361394	0.65102	0.227347	0.538136	0.281111	0.655378	0.322824	0.670667	0.250665	0.715422	0.504625
chr11	45114842	cg24904788	-0.325821	0.00228234	0.032141	OpenSea	0.380483	0.433134	0.545902	0.168174	0.255548	0.152797	0.799634	0.243553	0.888313	0.357433	0.582824	0.410862	0.818633	0.520852	0.694344	0.0832415	0.870536	0.533778
chr1	1080611	cg25340711	-0.325556	1.42918e-06	0.000568273	OpenSea	0.952883	0.815435	0.950657	0.21205	0.75617	0.460046	0.949291	0.765601	0.962961	0.604251	0.875021	0.521497	0.956561	0.730378	0.935368	0.50548	0.954441	0.748611
chr20	43343997	cg03562120	-0.32555	9.72429e-06	0.00133599	OpenSea	0.655618	0.559249	0.719616	0.165709	0.449413	0.264671	0.783101	0.438736	0.831705	0.347728	0.584482	0.378237	0.751497	0.410728	0.75147	0.30198	0.747271	0.477185
chr3	49939703	cg18292904	-0.325455	1.67883e-06	0.000610826	N_Shore	0.940907	0.808632	0.964835	0.244165	0.639746	0.489239	0.971718	0.682174	0.972072	0.48697	0.969668	0.669879	0.970261	0.695062	0.966821	0.571595	0.969477	0.788696
chr1	162106832	cg23920016	-0.325448	1.15178e-05	0.00145765	OpenSea	0.909896	0.748174	0.808459	0.145103	0.809125	0.609259	0.897541	0.596985	0.851779	0.397379	0.817958	0.595376	0.883453	0.628177	0.892305	0.308302	0.762006	0.674736
chr1	233027124	cg04031093	-0.325213	0.000194769	0.00698187	OpenSea	0.613156	0.486105	0.694327	0.163116	0.39222	0.217633	0.668775	0.293289	0.787441	0.358705	0.743755	0.479119	0.888486	0.560964	0.825426	0.333493	0.86319	0.657437
chr4	54374249	cg07080653	-0.325098	0.0001099	0.00494597	OpenSea	0.924936	0.551473	0.70889	0.122898	0.413584	0.249589	0.749741	0.409239	0.85711	0.397148	0.628327	0.551199	0.763507	0.509849	0.789463	0.24891	0.683696	0.553069
chr6	11771473	cg26130669	-0.324867	2.50946e-05	0.0021697	OpenSea	0.840733	0.620381	0.79683	0.239777	0.504525	0.368285	0.868431	0.587579	0.914902	0.442551	0.757912	0.552768	0.902243	0.647089	0.850487	0.298437	0.886383	0.641771
chr10	98130127	cg01065161	-0.324802	1.71795e-07	0.00029157	OpenSea	0.981452	0.815577	0.979214	0.409841	0.690404	0.512267	0.981248	0.728993	0.982623	0.537682	0.981793	0.534654	0.982415	0.629371	0.980597	0.649185	0.969701	0.788657
chr1	60216631	cg19773937	-0.324699	0.000161413	0.00622777	OpenSea	0.786645	0.518691	0.779683	0.122533	0.417368	0.186415	0.866591	0.467752	0.8489	0.559355	0.689991	0.582385	0.807006	0.408268	0.795848	0.359515	0.835729	0.700553
chr15	63220652	cg23068558	-0.324648	0.000658801	0.0147664	OpenSea	0.932303	0.705753	0.781971	0.178687	0.452847	0.180849	0.945446	0.622764	0.936426	0.452608	0.77297	0.705844	0.948637	0.87674	0.928937	0.22936	0.944398	0.769502
chr7	131830544	cg17349632	-0.324465	1.18156e-05	0.00147882	OpenSea	0.934975	0.607589	0.860407	0.287373	0.498525	0.332549	0.880171	0.687248	0.901343	0.475554	0.804035	0.52213	0.922594	0.692974	0.87299	0.352836	0.906897	0.703503
chr2	10687042	cg09761224	-0.324405	0.00165401	0.0261304	OpenSea	0.953324	0.665234	0.956744	0.277113	0.678275	0.568039	0.906716	0.494917	0.906599	0.331212	0.936794	0.958271	0.832428	0.829531	0.844109	0.276477	0.877968	0.572518
chr7	55313376	cg00912277	-0.3244	3.84556e-06	0.00085593	OpenSea	0.885883	0.734006	0.886305	0.280262	0.604387	0.406472	0.888415	0.471033	0.920607	0.553461	0.811173	0.533663	0.874729	0.625829	0.907036	0.424244	0.880475	0.710439
chr2	58797233	cg10416784	-0.324233	0.000296367	0.00897961	OpenSea	0.5252	0.402374	0.546552	0.193909	0.327771	0.171815	0.7745	0.211657	0.816443	0.403036	0.626913	0.306467	0.816055	0.478195	0.652966	0.218761	0.794961	0.57705
chr5	97645526	cg14972576	-0.324133	0.00314081	0.0391677	OpenSea	0.308209	0.250268	0.425182	0.107197	0.134143	0.0876622	0.716074	0.0924489	0.81787	0.233463	0.421898	0.251092	0.844335	0.372665	0.524388	0.118214	0.757161	0.519052
chr2	128158601	cg13226232	-0.324109	1.3001e-06	0.000555517	Island	0.967623	0.615332	0.856498	0.384783	0.574	0.472296	0.95754	0.660213	0.91756	0.495956	0.765281	0.502397	0.941191	0.582697	0.858367	0.486214	0.917509	0.6387
chr8	11279352	cg02771117	-0.323848	0.00171018	0.0266885	OpenSea	0.366763	0.399408	0.512666	0.163702	0.317489	0.185743	0.793074	0.213186	0.856181	0.295035	0.558439	0.350741	0.890109	0.527494	0.703223	0.177123	0.829612	0.600492
chr12	47665230	cg09853702	-0.323638	0.00111115	0.0204221	OpenSea	0.409262	0.469107	0.473724	0.0908933	0.312974	0.132253	0.772314	0.163636	0.850894	0.263807	0.557308	0.332446	0.761987	0.528631	0.624355	0.144633	0.808524	0.533189
chr1	223888905	cg00792251	-0.32356	2.11906e-05	0.00199337	OpenSea	0.683899	0.489164	0.762443	0.200959	0.48873	0.341622	0.845292	0.473103	0.822387	0.361481	0.722355	0.54376	0.824399	0.568377	0.778482	0.264398	0.830408	0.603488
chr2	25142117	cg16888658	-0.323542	0.00302897	0.0383018	N_Shore	0.394939	0.484057	0.651092	0.159788	0.302692	0.213262	0.850832	0.218245	0.933039	0.483728	0.572586	0.335662	0.838525	0.59906	0.782312	0.229435	0.932377	0.62328
chr13	113650155	cg08071719	-0.323419	4.64565e-06	0.000927543	S_Shore	0.973253	0.678177	0.95905	0.416105	0.579869	0.435549	0.971879	0.628825	0.948833	0.590745	0.707581	0.468402	0.934764	0.630786	0.868606	0.477963	0.944162	0.650673
chr2	174049232	cg07469815	-0.323331	1.57833e-05	0.00171029	OpenSea	0.81704	0.637653	0.745419	0.204769	0.55331	0.428714	0.841074	0.501077	0.906138	0.44304	0.615623	0.380531	0.822528	0.509724	0.7726	0.247782	0.846073	0.656538
chr13	27769437	cg19291696	-0.322788	0.00052927	0.0128877	OpenSea	0.553237	0.46465	0.657294	0.199858	0.414086	0.244545	0.876972	0.413896	0.941585	0.557753	0.657428	0.303809	0.828332	0.586451	0.747282	0.289216	0.860019	0.570961
chr11	47359115	cg05649391	-0.322654	0.000241588	0.00796039	N_Shore	0.939579	0.610578	0.950577	0.469611	0.577698	0.5535	0.974926	0.519179	0.980835	0.581552	0.976715	0.975117	0.976343	0.585926	0.964369	0.476088	0.909213	0.574821
chr7	3284394	cg18270378	-0.322651	0.000153037	0.00603381	OpenSea	0.812239	0.599553	0.870126	0.235613	0.495328	0.330928	0.918627	0.591177	0.935757	0.488148	0.798979	0.572586	0.907251	0.793385	0.862294	0.301483	0.929245	0.713116
chr17	1521312	cg00691874	-0.32265	0.000201351	0.00712701	OpenSea	0.470332	0.362159	0.595547	0.15206	0.342745	0.213497	0.715153	0.335183	0.851191	0.206955	0.347157	0.220191	0.787111	0.397069	0.558999	0.162383	0.781892	0.496781
chr5	1201479	cg11123744	-0.322642	3.43629e-05	0.00257424	Island	0.626315	0.423167	0.631531	0.214456	0.398791	0.252385	0.665401	0.326483	0.847543	0.287492	0.32837	0.184324	0.747911	0.360794	0.61503	0.206843	0.646156	0.347324
chr3	49940353	cg23437479	-0.322617	2.36095e-07	0.000317863	Island	0.916701	0.66512	0.898083	0.32863	0.571554	0.447676	0.884526	0.555283	0.900052	0.513038	0.88847	0.562092	0.883185	0.554683	0.894936	0.516767	0.901769	0.692435
chr10	79238225	cg06828335	-0.322614	7.23633e-05	0.00387526	OpenSea	0.744844	0.541524	0.72566	0.239152	0.517343	0.208061	0.8984	0.360997	0.890631	0.424936	0.684666	0.573997	0.826459	0.627693	0.799166	0.405418	0.809882	0.611749
chr2	30496325	cg21335012	-0.322532	5.23062e-06	0.000984317	OpenSea	0.815826	0.564317	0.649521	0.155131	0.566393	0.331108	0.786915	0.405281	0.826449	0.31784	0.574424	0.300855	0.74051	0.568324	0.648876	0.332045	0.749592	0.48082
chr1	233248845	cg16371229	-0.322375	0.0012952	0.0224287	OpenSea	0.343615	0.248438	0.292728	0.05962	0.11389	0.111194	0.705582	0.168466	0.798837	0.165086	0.394403	0.201835	0.757438	0.297774	0.459906	0.0911665	0.734141	0.355581
chr10	79110632	cg19972648	-0.322292	9.21819e-05	0.00446431	OpenSea	0.708273	0.474511	0.540974	0.156726	0.297961	0.180444	0.730368	0.367803	0.807431	0.323411	0.593886	0.345546	0.838572	0.410478	0.625385	0.272849	0.848469	0.558922
chr1	226311603	cg06827256	-0.322279	9.48649e-07	0.000497106	S_Shore	0.823877	0.593175	0.772941	0.247633	0.559512	0.406983	0.857416	0.558716	0.823168	0.490834	0.814719	0.489179	0.859178	0.538764	0.836225	0.31283	0.862	0.670408
chr8	143535580	cg20042662	-0.322268	0.000725421	0.0156432	Island	0.766141	0.463701	0.778186	0.219437	0.408075	0.328979	0.883118	0.482199	0.963193	0.819934	0.759064	0.508885	0.873077	0.523036	0.849942	0.35952	0.870889	0.545578
chr3	195600311	cg20092936	-0.32207	5.20275e-06	0.000981961	N_Shore	0.945454	0.735282	0.977372	0.339127	0.605323	0.527421	0.970683	0.645846	0.986531	0.61507	0.954134	0.736579	0.983527	0.658019	0.940239	0.495797	0.974312	0.685806
chr1	233249267	cg10576245	-0.321954	0.00203974	0.0299274	OpenSea	0.510524	0.456388	0.62876	0.12327	0.187002	0.18184	0.769297	0.282459	0.832093	0.186109	0.481656	0.434345	0.859845	0.518891	0.633617	0.115705	0.830226	0.53643
chr3	195600410	cg21553700	-0.321903	4.91186e-07	0.000400218	N_Shore	0.983719	0.746523	0.987259	0.405556	0.664072	0.525151	0.985895	0.694878	0.986682	0.654795	0.978995	0.717928	0.98619	0.64377	0.965945	0.493445	0.977504	0.737087
chr6	168064901	cg24659037	-0.321666	5.3268e-07	0.000411352	S_Shore	0.961115	0.806972	0.940989	0.343771	0.664259	0.473456	0.961158	0.757563	0.954944	0.565301	0.821949	0.481221	0.950458	0.57805	0.932908	0.559095	0.949542	0.676899
chr12	19535154	cg24522654	-0.321659	3.31237e-05	0.00252392	OpenSea	0.46269	0.311778	0.444722	0.104482	0.260968	0.121697	0.697444	0.2003	0.724121	0.207775	0.540561	0.237771	0.636458	0.289444	0.533867	0.211897	0.747208	0.467967
chr7	845047	cg00108282	-0.321643	0.000278527	0.00866276	OpenSea	0.538321	0.488057	0.736048	0.215897	0.416631	0.31596	0.83787	0.347014	0.857669	0.396265	0.654312	0.56373	0.842883	0.492076	0.750155	0.236862	0.918145	0.601384
chr8	94892613	cg10558233	-0.321628	0.000272597	0.00855461	OpenSea	0.615842	0.25755	0.36295	0.0623995	0.128668	0.124889	0.621926	0.208619	0.734448	0.105613	0.296729	0.16514	0.725195	0.326065	0.50877	0.170249	0.66865	0.348007
chr8	119208486	cg07960624	-0.321586	0.00143995	0.0240124	OpenSea	0.434256	0.414718	0.537701	0.107481	0.240279	0.183184	0.778596	0.330838	0.882139	0.356313	0.487003	0.298444	0.817135	0.452658	0.684948	0.174341	0.874265	0.524074
chr1	201431492	cg24935896	-0.321389	0.000140502	0.00575976	OpenSea	0.565568	0.427462	0.629445	0.166222	0.296244	0.2101	0.756734	0.32975	0.852099	0.316399	0.618629	0.36731	0.762277	0.416444	0.669007	0.229445	0.747784	0.542153
chr10	93861824	cg26426690	-0.321271	0.00063871	0.0144819	OpenSea	0.473898	0.435496	0.579869	0.135099	0.369168	0.225769	0.826341	0.283453	0.860766	0.382524	0.602066	0.34798	0.802179	0.533808	0.724206	0.284928	0.896791	0.614786
chr1	7462176	cg08923594	-0.32125	4.95955e-05	0.00314236	OpenSea	0.857536	0.516659	0.704774	0.104972	0.456901	0.168117	0.856602	0.506999	0.782265	0.440533	0.63128	0.584199	0.691046	0.447164	0.605088	0.222363	0.820326	0.523558
chr14	54423845	cg04937184	-0.321193	0.00112606	0.0205684	S_Shore	0.324545	0.32384	0.464047	0.0662683	0.199316	0.1553	0.67327	0.17555	0.789008	0.232972	0.420266	0.21678	0.814181	0.406713	0.560569	0.123919	0.757973	0.411093
chr16	57294356	cg04495354	-0.32091	0.00376117	0.0437913	OpenSea	0.442579	0.504826	0.6509	0.200615	0.22553	0.174138	0.867318	0.319306	0.922676	0.336099	0.629016	0.355902	0.882934	0.621446	0.786583	0.22099	0.928765	0.714792
chr1	211909305	cg14032261	-0.320771	9.2724e-06	0.00130612	OpenSea	0.92478	0.523725	0.721206	0.171673	0.568659	0.39451	0.731485	0.581266	0.842018	0.40301	0.676076	0.40253	0.673701	0.323	0.693544	0.285894	0.689847	0.548773
chr6	16729610	cg24067911	-0.320589	2.68095e-05	0.00225592	OpenSea	0.686933	0.481076	0.649916	0.238485	0.413773	0.255358	0.777649	0.616227	0.817738	0.427778	0.606716	0.292114	0.815738	0.406754	0.758351	0.178677	0.740905	0.485946
chr1	173092323	cg09183124	-0.320322	0.000435973	0.0114087	OpenSea	0.613681	0.418149	0.56878	0.0951097	0.225751	0.167532	0.785815	0.418806	0.843199	0.185794	0.38364	0.392356	0.770342	0.2589	0.644013	0.306401	0.820502	0.529773
chr6	46293571	cg06665622	-0.320211	0.000148251	0.00594112	OpenSea	0.461022	0.380405	0.573031	0.165331	0.471637	0.214881	0.796049	0.359653	0.853248	0.371503	0.570006	0.384948	0.810887	0.48091	0.684737	0.25712	0.803754	0.527724
chr10	99473206	cg06679087	-0.320179	0.00331997	0.0405424	Island	0.24213	0.253881	0.490812	0.127019	0.226891	0.395014	0.749349	0.0955016	0.807818	0.135559	0.283318	0.310624	0.810271	0.34073	0.556502	0.0448451	0.828832	0.411138
chr16	85196116	cg02793828	-0.320083	0.000675247	0.0149819	N_Shore	0.59805	0.308086	0.622216	0.116954	0.286911	0.141093	0.735068	0.238287	0.852547	0.280614	0.37038	0.391239	0.706175	0.556075	0.641461	0.270945	0.804317	0.433088
chr11	63057478	cg01306183	-0.319944	2.35362e-06	0.000704763	OpenSea	0.845481	0.603853	0.883154	0.249669	0.661594	0.432665	0.869664	0.461675	0.855884	0.451697	0.700705	0.499582	0.845501	0.686574	0.770366	0.464067	0.885603	0.588677
chr3	11267525	cg17571559	-0.319932	0.000231817	0.00777756	OpenSea	0.700116	0.568991	0.616691	0.174817	0.382432	0.314263	0.806922	0.416286	0.87127	0.430787	0.659686	0.379906	0.855758	0.554389	0.75611	0.172091	0.870203	0.628268
chr2	65593908	cg09884146	-0.319915	0.00159431	0.0255209	OpenSea	0.458041	0.45465	0.496094	0.129206	0.258562	0.140618	0.815145	0.382806	0.877324	0.347021	0.521404	0.296695	0.826225	0.490824	0.672863	0.116862	0.912949	0.600684
chr2	112456811	cg08443563	-0.319744	0.00228649	0.0321832	OpenSea	0.297475	0.366978	0.456291	0.172329	0.227736	0.0985695	0.784614	0.167997	0.863661	0.272738	0.510675	0.259117	0.831183	0.409951	0.536903	0.0876812	0.742286	0.537767
chr11	10614014	cg17471425	-0.319633	0.001596	0.0255358	OpenSea	0.347281	0.293611	0.339806	0.0678762	0.122533	0.112571	0.690295	0.108467	0.838536	0.138135	0.359234	0.21559	0.71159	0.378384	0.448625	0.0635984	0.725738	0.328708
chr1	19756839	cg24671886	-0.319618	6.63476e-05	0.00369027	OpenSea	0.851589	0.542468	0.620682	0.149285	0.453138	0.178617	0.515145	0.453831	0.722129	0.175928	0.321364	0.263038	0.757239	0.444278	0.632233	0.255696	0.790974	0.324793
chr9	140683527	cg17942750	-0.319462	1.43417e-05	0.00162132	Island	0.839367	0.745346	0.914812	0.268692	0.559778	0.400753	0.91709	0.65111	0.928472	0.463106	0.891513	0.608729	0.953883	0.57779	0.918215	0.499548	0.916668	0.749565
chr11	43942418	cg12394201	-0.319448	5.97806e-05	0.00348922	OpenSea	0.583825	0.3488	0.419183	0.058933	0.293242	0.199206	0.62862	0.183746	0.816581	0.101416	0.499684	0.267912	0.381436	0.246168	0.422382	0.140499	0.763507	0.386747
chr6	47668044	cg20457051	-0.319404	9.34113e-06	0.00131285	OpenSea	0.922704	0.664783	0.88221	0.217042	0.622709	0.434634	0.917969	0.663375	0.916556	0.546092	0.737913	0.507179	0.93134	0.713175	0.859047	0.366016	0.942203	0.745723
chr17	7460690	cg13829089	-0.319365	1.46329e-05	0.00163552	N_Shelf	0.879698	0.46992	0.808447	0.22541	0.425441	0.260156	0.739278	0.661638	0.791796	0.319579	0.54975	0.242469	0.754266	0.44295	0.610935	0.317228	0.75702	0.502997
chr14	92325159	cg04794141	-0.31926	0.000142787	0.0058087	OpenSea	0.426082	0.193644	0.293637	0.0757882	0.136306	0.0974288	0.66588	0.168751	0.725847	0.117712	0.31746	0.146447	0.656497	0.251544	0.39027	0.0595108	0.706098	0.333913
chr12	68915528	cg23918953	-0.31911	0.00016055	0.00621249	OpenSea	0.858483	0.707422	0.773851	0.0568211	0.557596	0.261574	0.75088	0.612354	0.717032	0.123556	0.37525	0.262907	0.73633	0.430894	0.688785	0.422802	0.791985	0.499872
chr19	35598494	cg09960641	-0.31888	6.86103e-05	0.00376142	OpenSea	0.52217	0.208992	0.428944	0.100569	0.190021	0.175047	0.674745	0.228279	0.684125	0.146526	0.40417	0.316593	0.744052	0.256816	0.527245	0.232454	0.667121	0.307398
chr7	960115	cg18092351	-0.318855	1.4263e-05	0.00161583	Island	0.980113	0.826328	0.982164	0.455736	0.580325	0.42855	0.982797	0.579549	0.975715	0.583944	0.983944	0.583604	0.980675	0.630421	0.984217	0.504094	0.980315	0.968344
chr17	79386428	cg21936552	-0.318849	0.000695305	0.0152335	N_Shelf	0.494098	0.4092	0.508407	0.225601	0.336054	0.213434	0.773045	0.365262	0.917191	0.387596	0.564894	0.285094	0.799145	0.468525	0.599724	0.117695	0.87661	0.527123
chr5	176816679	cg21145248	-0.318567	0.00189428	0.0285283	OpenSea	0.566667	0.441068	0.720627	0.136653	0.390043	0.206815	0.770052	0.213848	0.894441	0.260942	0.617104	0.605455	0.818613	0.757979	0.764361	0.246367	0.779589	0.585266
chr10	3848384	cg12048965	-0.318207	0.00288048	0.0371104	OpenSea	0.348057	0.451029	0.498759	0.161013	0.389928	0.190729	0.875613	0.217771	0.909559	0.430058	0.604863	0.332614	0.859296	0.607771	0.745432	0.203436	0.870287	0.64351
chr16	81666633	cg01425762	-0.317853	0.000719334	0.0155693	OpenSea	0.39205	0.338433	0.372002	0.125301	0.214264	0.134496	0.692889	0.221718	0.799885	0.221069	0.452185	0.245828	0.805121	0.347047	0.538159	0.127306	0.807418	0.452098
chr14	105144735	cg06858555	-0.31783	0.001901	0.0285912	S_Shore	0.30299	0.331782	0.482983	0.148648	0.158117	0.131136	0.697784	0.145085	0.76215	0.182068	0.435911	0.254224	0.758548	0.422565	0.582783	0.0713052	0.82669	0.460675
chr12	6649806	cg02954562	-0.317796	0.000901296	0.0179355	Island	0.216962	0.230436	0.443145	0.0935016	0.145164	0.105369	0.628052	0.118115	0.677907	0.12012	0.296189	0.166774	0.730663	0.297147	0.436488	0.0350211	0.796959	0.344883
chr15	60700124	cg11558107	-0.317307	1.62672e-05	0.00174011	OpenSea	0.898236	0.751868	0.861718	0.491172	0.732572	0.336058	0.827886	0.694046	0.869449	0.430884	0.887029	0.377008	0.815308	0.572976	0.88954	0.249764	0.810068	0.832266
chr4	26198975	cg22786472	-0.31729	0.000641793	0.0145286	OpenSea	0.504217	0.625374	0.803353	0.22691	0.628029	0.373573	0.932263	0.36052	0.905267	0.618632	0.845151	0.520986	0.940821	0.745845	0.915291	0.319425	0.933188	0.76071
chr6	31649619	cg22708150	-0.31726	0.0002436	0.00800128	N_Shore	0.615869	0.611004	0.797881	0.279373	0.564994	0.465034	0.873468	0.524536	0.955414	0.361444	0.674736	0.499297	0.916108	0.569382	0.792792	0.295496	0.947437	0.677791
chr13	106809125	cg08141959	-0.316896	2.07207e-05	0.00197091	OpenSea	0.90978	0.635203	0.843542	0.247735	0.614964	0.397	0.930611	0.660043	0.932527	0.621892	0.890116	0.560025	0.929834	0.719674	0.903614	0.337457	0.898204	0.822096
chr3	11178593	cg16929739	-0.316893	6.21372e-06	0.00107945	OpenSea	0.826393	0.480855	0.684264	0.172128	0.34028	0.197309	0.715887	0.405364	0.725509	0.299243	0.662035	0.329149	0.716354	0.465142	0.680057	0.290635	0.716237	0.575153
chr17	70107185	cg15787146	-0.316732	0.000652695	0.0146784	OpenSea	0.294958	0.243033	0.398426	0.124481	0.106885	0.0991317	0.657129	0.151847	0.757438	0.152941	0.383706	0.220224	0.716272	0.153842	0.467704	0.129752	0.685167	0.341845
chr8	144099482	cg17052170	-0.316572	4.07173e-05	0.00283342	Island	0.560749	0.383486	0.60096	0.141874	0.346133	0.322578	0.713761	0.310091	0.640737	0.168969	0.518899	0.442078	0.819334	0.400529	0.736213	0.237569	0.714571	0.395031
chr7	25018565	cg23191354	-0.316404	9.55963e-06	0.00132515	N_Shore	0.863061	0.601139	0.852451	0.321607	0.523441	0.42296	0.745677	0.40037	0.82156	0.38337	0.619622	0.333816	0.842552	0.507499	0.681132	0.343678	0.714776	0.502197
chr1	156630343	cg15934095	-0.316332	0.000694817	0.0152273	S_Shelf	0.640631	0.487632	0.721283	0.18084	0.382281	0.224249	0.825414	0.362573	0.889427	0.431111	0.673071	0.58344	0.849952	0.589379	0.795036	0.250902	0.898057	0.71804
chr10	70992225	cg00838397	-0.316331	3.10171e-06	0.000797149	OpenSea	0.939758	0.711188	0.91773	0.314876	0.628054	0.501333	0.899351	0.610403	0.864955	0.424895	0.920316	0.531362	0.849424	0.676739	0.876825	0.359338	0.835741	0.755046
chr11	94841384	cg26402417	-0.316199	0.00389445	0.0447295	OpenSea	0.530401	0.573906	0.772605	0.129403	0.319689	0.173162	0.820261	0.271623	0.871738	0.300262	0.515826	0.733496	0.892461	0.492447	0.703975	0.12231	0.874819	0.659376
chr19	4059525	cg14679780	-0.316187	8.65717e-05	0.00431103	N_Shore	0.37643	0.229477	0.573867	0.163959	0.21158	0.154191	0.66906	0.178243	0.750041	0.139023	0.265813	0.132253	0.631328	0.266966	0.418511	0.199459	0.730961	0.318336
chr2	10302454	cg06709297	-0.316003	5.27252e-06	0.000988645	OpenSea	0.926318	0.657286	0.874175	0.324245	0.635623	0.447327	0.888247	0.512207	0.95221	0.498045	0.804249	0.767563	0.919811	0.60111	0.906851	0.49144	0.896373	0.660605
chr4	184908351	cg03189821	-0.315986	3.59336e-05	0.00263279	OpenSea	0.568415	0.676457	0.879287	0.356268	0.672392	0.39406	0.846167	0.459458	0.807317	0.482184	0.691098	0.382721	0.915379	0.52424	0.820438	0.312643	0.877328	0.645914
chr4	159732036	cg11637968	-0.315743	2.21954e-05	0.00204872	OpenSea	0.799822	0.435819	0.550055	0.117908	0.323088	0.194651	0.661842	0.459906	0.803297	0.240575	0.510746	0.289378	0.711294	0.393068	0.554904	0.24494	0.789329	0.486442
chr1	12656315	cg09517873	-0.315665	0.00128287	0.0223029	S_Shore	0.716413	0.46946	0.693208	0.0960596	0.241811	0.201495	0.825573	0.512249	0.858205	0.377406	0.445921	0.314139	0.819569	0.614335	0.742556	0.167128	0.883089	0.633085
chr3	71586357	cg21860675	-0.315474	1.17321e-05	0.00147258	OpenSea	0.837374	0.50356	0.701071	0.246203	0.485951	0.3488	0.87573	0.424687	0.828604	0.3524	0.622829	0.614575	0.814687	0.523254	0.734507	0.307628	0.885414	0.625798
chr12	49662405	cg19050555	-0.315411	0.00200855	0.0296523	S_Shelf	0.807948	0.651334	0.71516	0.127903	0.372844	0.337996	0.89578	0.543589	0.935404	0.391867	0.802472	0.550442	0.914697	0.785659	0.896487	0.173138	0.933867	0.874036
chr2	20714818	cg02153681	-0.315402	1.08041e-05	0.00141103	OpenSea	0.937136	0.673487	0.804767	0.231815	0.541791	0.432538	0.914948	0.624819	0.930991	0.508525	0.722891	0.48614	0.881845	0.664938	0.854713	0.335596	0.92334	0.715945
chr2	242483467	cg06469726	-0.315379	6.96805e-05	0.00378994	S_Shore	0.559431	0.449233	0.528989	0.126862	0.365509	0.193494	0.742798	0.355384	0.818959	0.224174	0.638235	0.398666	0.738368	0.382225	0.550001	0.209077	0.755092	0.519857
chr14	67878535	cg17641252	-0.315344	3.33511e-05	0.00253303	Island	0.53657	0.443121	0.598849	0.156568	0.353605	0.218658	0.690842	0.323014	0.732138	0.2279	0.446311	0.246814	0.756293	0.411191	0.647295	0.212365	0.799116	0.483289
chr20	50312490	cg07339236	-0.315175	1.56902e-05	0.00170375	OpenSea	0.376305	0.186462	0.272766	0.0624916	0.132011	0.0667428	0.552484	0.116588	0.705323	0.0849443	0.237854	0.0967628	0.61458	0.117248	0.340772	0.0805876	0.605058	0.188751
chr10	97169147	cg18318006	-0.315004	2.84835e-06	0.000771297	OpenSea	0.817021	0.527902	0.613772	0.201008	0.572689	0.352103	0.856575	0.523908	0.881181	0.354426	0.552452	0.365591	0.756237	0.382784	0.688389	0.428435	0.851704	0.618823
chr11	37525709	cg04821520	-0.314988	0.000128874	0.00546709	OpenSea	0.294158	0.217825	0.312449	0.0713432	0.284136	0.143655	0.650695	0.109492	0.743182	0.143103	0.424677	0.182327	0.65413	0.281903	0.462388	0.170635	0.692849	0.363488
chr11	111154742	cg03078767	-0.314961	2.08347e-05	0.00197643	OpenSea	0.929561	0.695665	0.943322	0.313727	0.646798	0.48978	0.899342	0.63143	0.956797	0.567781	0.64069	0.426694	0.946589	0.621425	0.889994	0.471437	0.912386	0.712888
chr20	25204045	cg07588216	-0.314811	2.67347e-05	0.00225209	OpenSea	0.803043	0.735702	0.833991	0.251149	0.560242	0.401949	0.892869	0.564272	0.912377	0.592599	0.849808	0.485438	0.924915	0.580751	0.860612	0.359295	0.917963	0.751362
chr17	38440015	cg26854588	-0.314711	1.28079e-05	0.00153349	N_Shelf	0.830203	0.451613	0.491062	0.162883	0.43651	0.206187	0.744876	0.401518	0.81707	0.411198	0.604258	0.34414	0.72572	0.442016	0.703711	0.296169	0.690344	0.495632
chr16	4714794	cg01156249	-0.314638	0.00444389	0.0486555	OpenSea	0.472884	0.407561	0.379648	0.084321	0.142172	0.172961	0.730386	0.22624	0.876083	0.441874	0.379877	0.163176	0.835416	0.360223	0.578458	0.0577373	0.890958	0.54005
chr11	34288225	cg07541559	-0.314602	0.000306813	0.00916941	OpenSea	0.388082	0.325704	0.457329	0.0956226	0.154479	0.100498	0.616088	0.158172	0.708528	0.118951	0.359032	0.198771	0.682097	0.315659	0.575809	0.0892719	0.710327	0.417703
chr1	180541206	cg17245726	-0.314369	0.000565433	0.0134111	OpenSea	0.565974	0.599834	0.749302	0.180518	0.528321	0.371292	0.95789	0.41091	0.867659	0.489521	0.820953	0.650208	0.939686	0.588237	0.883354	0.383111	0.949365	0.759545
chr4	7813791	cg02895699	-0.314361	8.05544e-05	0.00413169	OpenSea	0.870475	0.62462	0.883366	0.195994	0.586516	0.322779	0.827234	0.624396	0.835168	0.419103	0.66633	0.754333	0.871389	0.588816	0.849179	0.284433	0.859767	0.605704
chr11	12148288	cg03821121	-0.314281	0.000706849	0.0154024	OpenSea	0.603496	0.474685	0.467491	0.179221	0.354184	0.223117	0.794109	0.366016	0.86191	0.364767	0.688497	0.415277	0.854321	0.573775	0.738386	0.159435	0.851087	0.628664
chr7	155369424	cg08142884	-0.314258	1.435e-06	0.000569428	S_Shelf	0.949422	0.618771	0.847725	0.296817	0.588039	0.588344	0.823331	0.567099	0.881966	0.482573	0.835084	0.609429	0.898685	0.534995	0.813606	0.405898	0.909352	0.614959
chr2	10081532	cg07589202	-0.314175	9.57557e-06	0.00132643	OpenSea	0.580529	0.464253	0.608385	0.21246	0.48882	0.301378	0.79262	0.353174	0.810552	0.367818	0.620392	0.391963	0.798855	0.41437	0.705069	0.339951	0.81305	0.545334
chr1	223959609	cg02923485	-0.314161	5.48264e-05	0.00332131	OpenSea	0.464242	0.288353	0.429517	0.134492	0.343599	0.185659	0.656936	0.413815	0.807494	0.208288	0.413455	0.232358	0.712334	0.282325	0.616581	0.205004	0.752603	0.419018
chr2	42276988	cg13773247	-0.314135	3.07678e-06	0.000795974	OpenSea	0.863049	0.415172	0.723947	0.244853	0.361877	0.198946	0.650831	0.507991	0.661477	0.24214	0.570244	0.289716	0.668846	0.356389	0.697336	0.386179	0.690977	0.419978
chr2	30516374	cg16783186	-0.314024	0.00146094	0.0242184	OpenSea	0.563766	0.372168	0.502705	0.113054	0.193133	0.121171	0.796004	0.327025	0.805208	0.392947	0.487584	0.199889	0.764735	0.54451	0.615209	0.0698562	0.762956	0.524462
chr12	67040901	cg19303524	-0.3139	0.000133161	0.00557425	OpenSea	0.828807	0.648016	0.777967	0.204444	0.472456	0.346139	0.913176	0.493544	0.927048	0.371259	0.843216	0.63154	0.900908	0.748381	0.857515	0.407493	0.906467	0.751646
chr10	35676874	cg17262810	-0.313887	0.00161931	0.0257859	OpenSea	0.689897	0.506638	0.503033	0.109592	0.352412	0.328462	0.793045	0.429442	0.907806	0.288733	0.514192	0.346765	0.890906	0.644345	0.673477	0.145798	0.923	0.623012
chr2	238578491	cg22734058	-0.313869	1.21079e-06	0.000544285	OpenSea	0.861721	0.559956	0.64523	0.208776	0.468735	0.221558	0.683317	0.442223	0.717832	0.250921	0.549487	0.398463	0.760591	0.494364	0.652641	0.312152	0.793632	0.419953
chr10	128590997	cg22950831	-0.313779	0.000119343	0.0052042	N_Shelf	0.812799	0.628792	0.677044	0.182527	0.58857	0.477157	0.889462	0.51097	0.913736	0.396762	0.766372	0.611843	0.912774	0.713279	0.789016	0.270306	0.907243	0.641374
chr2	10037561	cg25588844	-0.313625	0.00410156	0.0462349	OpenSea	0.614933	0.402878	0.684236	0.180711	0.166119	0.127716	0.87557	0.56336	0.897105	0.325982	0.550989	0.354576	0.875525	0.6238	0.718626	0.118348	0.810874	0.673981
chr13	104667830	cg00355699	-0.313592	2.86617e-06	0.000772965	OpenSea	0.824799	0.522744	0.845717	0.318359	0.606192	0.341463	0.912108	0.642618	0.824835	0.511806	0.593441	0.372231	0.878686	0.57597	0.799717	0.38988	0.822711	0.610809
chr8	103751006	cg05288172	-0.313575	0.000630862	0.0143591	Island	0.270638	0.290271	0.51868	0.155491	0.299536	0.171994	0.727203	0.156286	0.7895	0.270747	0.44042	0.230552	0.762085	0.42222	0.567547	0.149777	0.749769	0.455864
chr2	12746791	cg10437931	-0.313535	1.36942e-05	0.00158413	OpenSea	0.588002	0.453981	0.573159	0.179479	0.334635	0.175583	0.756271	0.494423	0.746497	0.185298	0.358622	0.21938	0.738486	0.287904	0.589582	0.177978	0.77051	0.459924
chr13	25085405	cg17117459	-0.313286	0.00193045	0.0288771	N_Shore	0.330334	0.446676	0.600655	0.249444	0.384405	0.27744	0.842467	0.257406	0.871164	0.445319	0.642305	0.358962	0.923062	0.530388	0.673123	0.230558	0.90446	0.556208
chr1	200862726	cg03978041	-0.313198	2.18678e-07	0.000316557	S_Shelf	0.920091	0.741854	0.911917	0.304345	0.78003	0.608272	0.917462	0.790527	0.941091	0.564628	0.805185	0.493048	0.911277	0.58748	0.88368	0.369583	0.944682	0.736893
chr5	141225619	cg02710534	-0.313164	4.96442e-07	0.000400218	N_Shelf	0.876431	0.570058	0.772753	0.259132	0.58553	0.380825	0.730803	0.482393	0.748171	0.316544	0.496163	0.29539	0.753727	0.406091	0.707057	0.385474	0.843163	0.599413
chr12	26844579	cg00997853	-0.313159	0.000331297	0.00961595	OpenSea	0.88626	0.713465	0.857193	0.234161	0.579315	0.510565	0.91813	0.447522	0.900081	0.369702	0.733912	0.689835	0.912523	0.811629	0.862248	0.194023	0.915467	0.775796
chr20	62313737	cg11012153	-0.312949	7.61134e-05	0.00399852	N_Shelf	0.820885	0.613524	0.794939	0.246759	0.427125	0.286312	0.890283	0.556452	0.908263	0.47649	0.623679	0.447334	0.884043	0.624939	0.808997	0.376258	0.916088	0.629689
chr21	40145361	cg11798406	-0.312642	0.000392804	0.0107069	OpenSea	0.509013	0.474407	0.65503	0.175037	0.378945	0.317822	0.854392	0.315174	0.866568	0.406097	0.670036	0.378501	0.837505	0.548038	0.753937	0.341654	0.848156	0.603077
chr7	1607146	cg26035201	-0.312592	4.82324e-06	0.000947673	N_Shelf	0.787676	0.696794	0.89898	0.276108	0.651436	0.491497	0.921789	0.533032	0.87522	0.519224	0.722102	0.4126	0.891196	0.57749	0.8161	0.417809	0.903183	0.729797
chr20	36151003	cg16326421	-0.312545	2.72921e-06	0.000757205	Island	0.774271	0.579812	0.783642	0.244945	0.566667	0.34267	0.855272	0.491196	0.839511	0.520701	0.632516	0.403482	0.83561	0.536035	0.758947	0.362409	0.848991	0.601273
chr8	59508474	cg25874782	-0.312506	0.00407148	0.0460177	OpenSea	0.271078	0.191513	0.345971	0.222987	0.120905	0.129058	0.787608	0.271644	0.824618	0.173178	0.44509	0.162512	0.750539	0.255261	0.6079	0.0904875	0.813712	0.658226
chr11	130642799	cg15985132	-0.31248	0.000773977	0.0162997	OpenSea	0.757805	0.533608	0.726908	0.196872	0.444297	0.442172	0.920858	0.406407	0.9503	0.495111	0.639136	0.459463	0.907596	0.754204	0.835097	0.298751	0.92239	0.705477
chr1	162351664	cg25212701	-0.312331	9.35319e-07	0.000495701	OpenSea	0.861623	0.710117	0.861216	0.313865	0.713041	0.626955	0.919492	0.749519	0.911004	0.557098	0.852338	0.466455	0.917343	0.526392	0.913743	0.355915	0.919883	0.752387
chr20	49345567	cg03326606	-0.312307	9.3425e-07	0.000495701	N_Shore	0.956946	0.687878	0.881178	0.268268	0.670781	0.454004	0.853753	0.66239	0.875287	0.541699	0.739504	0.492526	0.859625	0.593369	0.862874	0.436981	0.87486	0.626932
chr2	33359198	cg11918450	-0.312256	0.00030774	0.00918461	OpenSea	0.739096	0.56729	0.714204	0.224367	0.469833	0.238996	0.777271	0.531872	0.874556	0.498106	0.655366	0.496568	0.907405	0.577056	0.870242	0.230633	0.886229	0.719009
chr14	94577101	cg10778971	-0.312096	5.17522e-06	0.000979383	OpenSea	0.671815	0.463082	0.608695	0.146192	0.443355	0.230014	0.716595	0.382301	0.764648	0.27597	0.471637	0.275591	0.743859	0.424269	0.585626	0.256512	0.705176	0.448608
chr7	112124979	cg19543867	-0.312079	4.356e-06	0.000902013	OpenSea	0.842826	0.66971	0.793951	0.318299	0.56127	0.243041	0.850505	0.64758	0.853919	0.438579	0.708291	0.450974	0.857904	0.603638	0.852209	0.357912	0.893953	0.676387
chr3	45837197	cg24940967	-0.311982	4.95699e-05	0.00314206	N_Shore	0.538119	0.382398	0.438954	0.109639	0.168279	0.124083	0.583702	0.186826	0.780446	0.107858	0.472816	0.199066	0.547265	0.158417	0.353117	0.204137	0.686714	0.289152
chr17	33412186	cg10863207	-0.311883	8.86862e-05	0.00437204	N_Shelf	0.666071	0.574753	0.686345	0.193194	0.483242	0.313085	0.892911	0.556002	0.887234	0.538227	0.6563	0.37567	0.843765	0.537162	0.762267	0.290146	0.91505	0.607999
chr12	28283812	cg15026265	-0.311874	0.000681957	0.0150767	OpenSea	0.734214	0.548615	0.714143	0.100873	0.577785	0.436412	0.88988	0.589558	0.879386	0.36062	0.646876	0.573861	0.880535	0.741636	0.825456	0.185333	0.893502	0.698001
chr11	110728789	cg20445727	-0.311727	3.66605e-05	0.00266468	OpenSea	0.787209	0.523761	0.776931	0.198543	0.509688	0.302429	0.867316	0.568181	0.895124	0.469509	0.7139	0.496881	0.840359	0.586198	0.80075	0.377463	0.843526	0.706295
chr6	30720080	cg06126421	-0.311693	7.89362e-07	0.000462345	OpenSea	0.68941	0.35703	0.492976	0.107748	0.383954	0.240397	0.636318	0.395819	0.666285	0.175366	0.484442	0.283322	0.684221	0.323824	0.632803	0.251329	0.694229	0.424569
chr10	134231549	cg23249922	-0.311642	0.00095678	0.0185922	OpenSea	0.414263	0.469998	0.599954	0.190338	0.372838	0.359594	0.703449	0.375567	0.90608	0.225953	0.584562	0.305339	0.803215	0.35469	0.685769	0.207078	0.887798	0.664588
chr7	3033408	cg10009968	-0.311637	4.41305e-07	0.000391741	OpenSea	0.97535	0.871564	0.978847	0.431709	0.679854	0.457901	0.976143	0.696725	0.965375	0.693948	0.96619	0.521975	0.972112	0.652588	0.972987	0.54776	0.971177	0.779137
chr14	90139566	cg02947498	-0.311532	3.90936e-07	0.000369899	OpenSea	0.784972	0.625218	0.806101	0.304381	0.572606	0.379862	0.785575	0.491637	0.815987	0.398256	0.803491	0.424293	0.829414	0.502486	0.723931	0.371973	0.748333	0.568513
chr6	14001972	cg10134799	-0.311471	1.81587e-06	0.000630551	OpenSea	0.832979	0.520468	0.663994	0.219909	0.537108	0.320257	0.758267	0.421958	0.783413	0.427643	0.76478	0.459325	0.700781	0.522897	0.738239	0.240136	0.702421	0.546152
chr20	43029997	cg21058973	-0.311445	1.13113e-06	0.000526727	OpenSea	0.988764	0.810102	0.988338	0.353083	0.709083	0.536436	0.983489	0.755738	0.983007	0.648367	0.882924	0.576698	0.98423	0.666248	0.946365	0.565377	0.985159	0.736306
chr2	45581335	cg19061696	-0.311406	2.97439e-05	0.00239566	OpenSea	0.684966	0.556809	0.835786	0.266476	0.457192	0.335101	0.811208	0.465919	0.830784	0.369729	0.640604	0.397941	0.810889	0.583261	0.732238	0.281317	0.863156	0.607616
chr3	177272848	cg07745671	-0.31136	0.000854205	0.017331	OpenSea	0.820753	0.615808	0.824361	0.161359	0.327294	0.275331	0.904583	0.554365	0.903444	0.62631	0.735536	0.499124	0.915635	0.690155	0.845843	0.212527	0.914128	0.754358
chr8	81830961	cg14043253	-0.311077	0.000692425	0.0151929	OpenSea	0.126269	0.099221	0.214949	0.0575161	0.0798646	0.0594144	0.631902	0.0969283	0.694364	0.0778701	0.145439	0.0706457	0.668239	0.108467	0.324226	0.0749718	0.719314	0.159835
chr1	3620218	cg07045089	-0.310971	0.00059276	0.0138341	N_Shelf	0.666421	0.394055	0.633612	0.0568725	0.410422	0.233733	0.658921	0.230712	0.785083	0.112725	0.437766	0.531069	0.681384	0.612778	0.639437	0.188377	0.608325	0.362311
chr13	113648882	cg00086488	-0.310873	7.0701e-06	0.00115514	Island	0.861772	0.617703	0.900021	0.340102	0.562529	0.328135	0.865347	0.672153	0.784269	0.518506	0.72566	0.630358	0.844469	0.525725	0.872967	0.297402	0.904126	0.593218
chr15	85874227	cg05792169	-0.310791	0.00315079	0.0392474	OpenSea	0.17282	0.239841	0.356876	0.167506	0.246802	0.134929	0.737547	0.146704	0.807719	0.291221	0.512427	0.227151	0.776134	0.368836	0.563189	0.0866836	0.791905	0.505423
chr8	141599141	cg13157980	-0.310738	8.14135e-05	0.00415853	OpenSea	0.315295	0.122682	0.365598	0.0564799	0.0813905	0.0702451	0.513626	0.0749263	0.614636	0.0907898	0.239045	0.127751	0.629203	0.142276	0.399018	0.114609	0.620982	0.18239
chr5	56148274	cg18294332	-0.310645	0.00396924	0.0452647	OpenSea	0.274392	0.405195	0.557199	0.246519	0.266325	0.163461	0.831561	0.206457	0.770496	0.284599	0.530942	0.162964	0.862849	0.546092	0.739469	0.16838	0.823166	0.676921
chr5	60624229	cg10166664	-0.310324	0.00212906	0.0307859	N_Shelf	0.596795	0.57058	0.657731	0.149894	0.349664	0.422552	0.852156	0.245567	0.867828	0.331567	0.769492	0.671822	0.860981	0.554794	0.79403	0.154834	0.897527	0.751677
chr1	8143891	cg19274341	-0.310264	0.0010669	0.0198885	OpenSea	0.397574	0.318832	0.352381	0.0511658	0.186492	0.164936	0.656894	0.156321	0.730494	0.251285	0.426269	0.25416	0.767768	0.317369	0.517736	0.101261	0.822029	0.449933
chr8	103750999	cg23958704	-0.310111	0.00155465	0.0251456	Island	0.316165	0.377573	0.6671	0.193894	0.343771	0.230486	0.783378	0.275491	0.86458	0.447522	0.568758	0.327968	0.868998	0.512436	0.701537	0.208221	0.822352	0.572045
chr2	240168862	cg22937172	-0.310085	3.99767e-06	0.000869226	OpenSea	0.925313	0.818107	0.947509	0.2746	0.710895	0.487426	0.953798	0.749694	0.92777	0.584358	0.926424	0.552215	0.93488	0.701589	0.933681	0.37818	0.918213	0.841551
chr8	117587078	cg02185007	-0.310062	2.67665e-05	0.00225427	OpenSea	0.681102	0.567196	0.752348	0.127885	0.441439	0.247657	0.627375	0.360241	0.689715	0.283516	0.766234	0.417106	0.738267	0.488772	0.696229	0.238883	0.614322	0.485215
chr6	169852497	cg14533523	-0.309938	4.61673e-05	0.00303281	Island	0.70439	0.475878	0.738328	0.260363	0.42175	0.300591	0.79091	0.347041	0.795582	0.393323	0.599635	0.598511	0.81266	0.515286	0.737169	0.262315	0.841993	0.49967
chr17	74868670	cg05514299	-0.309757	0.000911808	0.0180679	S_Shelf	0.438051	0.482447	0.536049	0.216447	0.386656	0.224101	0.818887	0.289057	0.874227	0.42897	0.615266	0.336266	0.827421	0.478379	0.651906	0.129551	0.845151	0.620578
chr10	47768476	cg15247093	-0.309729	6.72136e-06	0.00112506	N_Shore	0.9811	0.686477	0.929963	0.366295	0.627774	0.567547	0.982769	0.625578	0.976563	0.549907	0.791714	0.569617	0.980532	0.696454	0.948386	0.513461	0.971057	0.826958
chr14	101908998	cg19009471	-0.309606	0.00369334	0.0433254	Island	0.308755	0.364057	0.492625	0.189283	0.331482	0.2792	0.810818	0.195183	0.909837	0.305612	0.684649	0.577622	0.872029	0.391945	0.630804	0.24374	0.88892	0.596827
chr7	101768676	cg11911769	-0.309603	0.000157025	0.00613309	OpenSea	0.645812	0.562911	0.738412	0.227591	0.541137	0.49103	0.849661	0.305786	0.815523	0.451453	0.783781	0.445771	0.895597	0.68539	0.795635	0.299379	0.869093	0.678911
chr1	162351976	cg21547763	-0.309555	3.43421e-06	0.000821013	OpenSea	0.824449	0.662117	0.877696	0.313647	0.618533	0.535086	0.849241	0.590946	0.913962	0.520386	0.802171	0.509499	0.863946	0.515551	0.849128	0.322754	0.879078	0.722223
chr17	25620596	cg15326755	-0.309521	1.17352e-08	0.000186484	N_Shore	0.976215	0.852503	0.976407	0.298718	0.927116	0.813497	0.979019	0.637115	0.96209	0.57916	0.98155	0.627473	0.977946	0.5766	0.978578	0.808348	0.947133	0.726953
chr14	104159997	cg07511317	-0.309466	4.11459e-07	0.000378607	OpenSea	0.929754	0.80254	0.94745	0.34813	0.706098	0.521606	0.950952	0.636909	0.916543	0.602922	0.829226	0.504617	0.930591	0.650554	0.904422	0.456165	0.950777	0.757175
chr2	85536594	cg07030727	-0.309235	0.000236468	0.00785532	OpenSea	0.259321	0.195246	0.409457	0.151188	0.143577	0.0987695	0.602505	0.112524	0.661078	0.135644	0.351979	0.158586	0.686802	0.192773	0.524654	0.0756187	0.639685	0.375594
chr12	104998182	cg22827210	-0.30918	0.00378296	0.0439482	OpenSea	0.232177	0.266875	0.244007	0.0453111	0.0966161	0.107042	0.631374	0.0943295	0.838541	0.132308	0.377357	0.217993	0.704944	0.284542	0.46143	0.0519215	0.770378	0.373883
chr1	153538764	cg22700686	-0.309101	0.000343126	0.00983636	OpenSea	0.350816	0.234948	0.286939	0.074267	0.152095	0.138256	0.591457	0.137065	0.724543	0.155123	0.371216	0.166989	0.661744	0.223878	0.450903	0.0373017	0.711639	0.351618
chr10	24995583	cg11122255	-0.309083	0.00136604	0.0232168	OpenSea	0.351015	0.196982	0.316496	0.0846839	0.0963932	0.0800843	0.635836	0.143992	0.764044	0.0929922	0.215888	0.111927	0.700553	0.301596	0.453111	0.113779	0.754376	0.379932
chr13	106803653	cg05418947	-0.309048	0.000615807	0.0141279	OpenSea	0.600419	0.58258	0.802954	0.287914	0.46513	0.254178	0.868951	0.444725	0.914685	0.521522	0.637638	0.391161	0.926803	0.607565	0.749139	0.235986	0.866553	0.725212
chr7	2667608	cg06873343	-0.309033	1.28469e-05	0.00153565	N_Shelf	0.789226	0.608688	0.835168	0.217195	0.594712	0.312011	0.743614	0.389089	0.799854	0.398852	0.87535	0.515141	0.700097	0.545369	0.736781	0.381615	0.76646	0.692008
chr1	205417436	cg02999711	-0.308955	4.94525e-06	0.000959241	OpenSea	0.867977	0.749176	0.86402	0.393874	0.740233	0.653416	0.901404	0.606704	0.925723	0.458367	0.863808	0.485908	0.895593	0.621844	0.861432	0.25197	0.905596	0.823932
chr7	960246	cg13687274	-0.308931	7.57324e-06	0.00119241	Island	0.868024	0.733054	0.92115	0.321153	0.697039	0.522074	0.895331	0.554674	0.912215	0.502656	0.835715	0.543422	0.92164	0.616253	0.893521	0.424013	0.919469	0.866426
chr5	73234433	cg16449636	-0.308899	6.13852e-05	0.00353821	OpenSea	0.839993	0.472751	0.764752	0.216362	0.724261	0.704289	0.86265	0.707377	0.813818	0.266069	0.743802	0.352263	0.795462	0.639458	0.79103	0.308773	0.740446	0.628777
chr15	60691595	cg27554954	-0.308616	0.000271824	0.00853933	S_Shore	0.645994	0.475209	0.862009	0.25556	0.542853	0.354892	0.879039	0.706208	0.906143	0.352127	0.621157	0.578917	0.877504	0.627758	0.736344	0.176318	0.845156	0.611665
chr7	6116868	cg12885484	-0.308607	3.80292e-05	0.0027224	N_Shelf	0.890942	0.677364	0.852835	0.281467	0.540434	0.53611	0.926808	0.439677	0.859275	0.410241	0.816376	0.56049	0.894986	0.78855	0.844013	0.336561	0.907939	0.725682
chr15	62853598	cg09657114	-0.308592	1.24407e-05	0.00151503	OpenSea	0.757788	0.736118	0.908432	0.446339	0.710387	0.525002	0.867723	0.585067	0.92053	0.460114	0.632521	0.425528	0.932461	0.499791	0.804721	0.322617	0.899913	0.656568
chr13	51027597	cg15491102	-0.308575	6.10557e-05	0.00352876	OpenSea	0.751378	0.465443	0.667554	0.147227	0.370328	0.350056	0.820813	0.489622	0.818938	0.33136	0.603209	0.330562	0.819832	0.522696	0.712362	0.343021	0.813652	0.6209
chr6	22113516	cg02832512	-0.30841	3.29914e-05	0.00251869	OpenSea	0.757704	0.449706	0.541704	0.222503	0.376771	0.292943	0.830068	0.417785	0.849495	0.351803	0.456982	0.296528	0.753908	0.4213	0.572299	0.199609	0.840469	0.551537
chr17	25620677	cg02789515	-0.308396	0.000257246	0.00826482	N_Shore	0.746477	0.590766	0.802885	0.14814	0.778842	0.782224	0.84915	0.400236	0.867123	0.403525	0.700204	0.511818	0.917076	0.425932	0.837271	0.769289	0.88795	0.579484
chr11	128778506	cg25508319	-0.308379	0.0022862	0.0321824	OpenSea	0.300399	0.291091	0.403371	0.164818	0.180643	0.130822	0.616823	0.141866	0.842708	0.206114	0.391867	0.210247	0.773588	0.37894	0.596863	0.0750124	0.757715	0.489653
chr7	47826387	cg26541218	-0.308249	7.61968e-06	0.00119341	OpenSea	0.581964	0.401099	0.482235	0.136517	0.296808	0.203538	0.646226	0.328495	0.687576	0.102548	0.442005	0.219309	0.653061	0.311784	0.525293	0.117703	0.683039	0.402972
chr8	11839764	cg03265268	-0.308228	0.000315289	0.00932611	OpenSea	0.817938	0.65784	0.879018	0.259221	0.531409	0.311367	0.906083	0.567083	0.948577	0.480043	0.75066	0.553482	0.920667	0.719688	0.861428	0.342152	0.903075	0.853925
chr7	157348161	cg13464117	-0.308076	5.90874e-07	0.000421725	S_Shore	0.772673	0.460228	0.634893	0.192869	0.402898	0.218331	0.646452	0.456112	0.733949	0.24222	0.511019	0.251904	0.687627	0.283162	0.582925	0.344927	0.67824	0.428239
chr15	96590566	cg24667603	-0.308069	1.89661e-07	0.000303486	OpenSea	0.695395	0.400966	0.578294	0.24343	0.409234	0.161654	0.669652	0.351084	0.618319	0.284663	0.577992	0.2831	0.733134	0.373666	0.665803	0.322638	0.618377	0.372381
chr7	100433983	cg22728904	-0.307978	0.000248443	0.00809192	N_Shore	0.388089	0.312112	0.445372	0.0888794	0.170057	0.166621	0.672945	0.211612	0.725187	0.217315	0.281563	0.196918	0.685798	0.2094	0.472902	0.0816193	0.749359	0.334997
chr13	112236782	cg26182253	-0.307947	2.35424e-05	0.00209919	N_Shore	0.83008	0.624098	0.915112	0.529578	0.578468	0.401768	0.882815	0.477315	0.905475	0.588405	0.834871	0.77342	0.891351	0.527606	0.851019	0.288921	0.878683	0.585238
chr5	67521596	cg15021292	-0.307907	1.33047e-06	0.000556716	OpenSea	0.801953	0.595451	0.711957	0.325883	0.538834	0.40875	0.794772	0.448769	0.834367	0.410018	0.699251	0.408708	0.806787	0.468824	0.804562	0.294201	0.829466	0.69018
chr11	111312453	cg04499701	-0.307751	1.76087e-05	0.00182561	OpenSea	0.628718	0.493076	0.460698	0.112842	0.427609	0.196066	0.751107	0.539581	0.688147	0.305314	0.706968	0.326896	0.754358	0.371576	0.689396	0.25584	0.826478	0.562529
chr2	120189867	cg09474442	-0.307749	3.59765e-05	0.00263445	N_Shore	0.313203	0.237252	0.372527	0.0923175	0.177156	0.0937072	0.617215	0.156522	0.655092	0.104259	0.239421	0.093282	0.66732	0.204764	0.46189	0.0934764	0.576268	0.234774
chr16	4729905	cg27436118	-0.307698	0.000259491	0.00831121	N_Shore	0.651618	0.586854	0.705481	0.19079	0.377275	0.308217	0.780743	0.483226	0.839995	0.357736	0.558129	0.40967	0.860557	0.524613	0.730663	0.179751	0.87938	0.573706
chr10	1082432	cg12494529	-0.30763	0.000176266	0.00656072	OpenSea	0.56405	0.60015	0.700751	0.429214	0.54607	0.419274	0.895456	0.397902	0.906164	0.341472	0.843186	0.412119	0.900205	0.659508	0.858197	0.345219	0.817903	0.65845
chr16	87234895	cg04416111	-0.307584	9.96738e-05	0.00467034	OpenSea	0.562685	0.440513	0.59737	0.183246	0.402313	0.283905	0.736914	0.283859	0.791594	0.287123	0.596296	0.344932	0.712138	0.603449	0.65971	0.215836	0.822835	0.470737
chr6	36558154	cg14420953	-0.307556	2.33636e-05	0.00209173	N_Shelf	0.93807	0.488014	0.634839	0.187438	0.554496	0.355547	0.803074	0.594712	0.873602	0.507194	0.657615	0.37758	0.770987	0.548255	0.746077	0.350901	0.809491	0.610605
chr8	126285443	cg16296417	-0.307252	2.31039e-05	0.00208443	OpenSea	0.723256	0.593091	0.740197	0.160899	0.602548	0.449413	0.809962	0.520724	0.831323	0.562556	0.633517	0.310914	0.848668	0.414225	0.794015	0.410997	0.767387	0.562787
chr2	121549725	cg07528209	-0.307102	6.91519e-07	0.000440034	OpenSea	0.897448	0.624106	0.755266	0.237672	0.556395	0.393602	0.842843	0.590766	0.829005	0.443848	0.796635	0.518676	0.828816	0.584889	0.7913	0.330056	0.863461	0.673638
chr7	155369317	cg22772930	-0.307101	1.50746e-06	0.000581852	S_Shelf	0.626078	0.452503	0.602932	0.151957	0.456661	0.309555	0.681114	0.399306	0.67778	0.230492	0.600859	0.312136	0.759735	0.364812	0.55994	0.221485	0.733109	0.492051
chr16	89119371	cg16783204	-0.306899	0.00090472	0.0179822	Island	0.245207	0.344792	0.481081	0.129273	0.147903	0.0914767	0.555599	0.134121	0.718254	0.118074	0.452114	0.211449	0.696952	0.255082	0.498402	0.059298	0.72394	0.413796
chr22	36648973	cg08415592	-0.306793	0.0041915	0.0468701	OpenSea	0.240966	0.352651	0.496576	0.130134	0.208086	0.149943	0.814994	0.213829	0.77308	0.363448	0.528158	0.228377	0.788407	0.446023	0.623787	0.135785	0.893217	0.585946
chr10	114846876	cg04064032	-0.30677	4.98646e-06	0.000962926	OpenSea	0.935186	0.785142	0.906981	0.286392	0.657741	0.563787	0.92989	0.597222	0.928304	0.456552	0.888973	0.766859	0.931995	0.65035	0.920245	0.351976	0.935324	0.815424
chr4	184909018	cg00058887	-0.306715	2.6632e-06	0.000751078	OpenSea	0.726235	0.355183	0.624829	0.119828	0.405604	0.200646	0.638601	0.383313	0.671919	0.282877	0.410209	0.211965	0.652717	0.34535	0.584512	0.237971	0.683806	0.500865
chr3	124776153	cg01311222	-0.306693	3.33263e-05	0.00253218	S_Shore	0.946832	0.56022	0.618712	0.150725	0.554134	0.358938	0.783488	0.573503	0.859503	0.400301	0.683567	0.458732	0.783722	0.601558	0.660326	0.290587	0.848964	0.584449
chr1	200861597	cg16409409	-0.306663	0.00083685	0.0171202	S_Shore	0.473087	0.461548	0.559376	0.168657	0.216888	0.195294	0.712227	0.339093	0.820116	0.198919	0.482184	0.296945	0.790486	0.36186	0.653322	0.174091	0.844464	0.595776
chr1	239979505	cg08622198	-0.306599	0.000294957	0.00895883	OpenSea	0.764355	0.540988	0.661078	0.202914	0.410643	0.274375	0.768731	0.518215	0.91398	0.543983	0.635365	0.448574	0.82628	0.491503	0.769525	0.186246	0.834415	0.618183
chr1	246860361	cg23807924	-0.30644	7.51303e-07	0.000450666	OpenSea	0.739425	0.492134	0.694174	0.18423	0.474522	0.374375	0.688516	0.455624	0.765484	0.333039	0.554206	0.237252	0.55426	0.245333	0.658766	0.242414	0.705089	0.512082
chr13	24723265	cg07447769	-0.3064	1.4486e-05	0.00162607	OpenSea	0.676255	0.4765	0.493304	0.108514	0.448596	0.237927	0.782804	0.378914	0.801922	0.373193	0.55039	0.293982	0.620238	0.362799	0.635501	0.244288	0.691636	0.466932
chr14	101908752	cg13257690	-0.306394	0.00260327	0.0348823	N_Shore	0.564608	0.52317	0.636539	0.146086	0.43377	0.199059	0.895435	0.324533	0.940675	0.451084	0.736194	0.748051	0.914242	0.535283	0.800598	0.377419	0.869865	0.729697
chr1	203482523	cg23172671	-0.306224	0.000921933	0.0181818	OpenSea	0.495334	0.502544	0.701626	0.163345	0.420259	0.2663	0.814681	0.374296	0.884933	0.471971	0.654342	0.419208	0.844851	0.608382	0.690587	0.186081	0.873886	0.632354
chr1	149908099	cg00339782	-0.306219	3.091e-06	0.000796521	OpenSea	0.837446	0.465008	0.658962	0.172913	0.48795	0.243719	0.544982	0.47597	0.732085	0.271904	0.539498	0.325976	0.709161	0.377762	0.604533	0.262101	0.664769	0.428059
chr7	17018326	cg02661728	-0.306041	1.59285e-05	0.00172116	OpenSea	0.886047	0.761225	0.879685	0.316599	0.572115	0.340274	0.901575	0.587161	0.890522	0.476243	0.748325	0.457608	0.910958	0.6892	0.864919	0.404131	0.871581	0.738919
chr16	88184998	cg09802186	-0.306033	0.000152933	0.00603251	Island	0.8634	0.518702	0.802423	0.337713	0.429675	0.345648	0.823803	0.515649	0.926247	0.417951	0.732127	0.705015	0.875322	0.67649	0.817699	0.332446	0.913381	0.58017
chr12	109023799	cg00159243	-0.306005	0.00273676	0.0359726	OpenSea	0.555354	0.391711	0.380365	0.0734037	0.136414	0.151258	0.778841	0.325317	0.873186	0.276864	0.508485	0.265854	0.763418	0.402834	0.5453	0.167476	0.801565	0.534169
chr14	103150012	cg04801085	-0.30598	1.24682e-05	0.00151503	OpenSea	0.920605	0.582366	0.915128	0.477197	0.522488	0.455493	0.889064	0.620402	0.916954	0.497045	0.676154	0.451687	0.9338	0.530665	0.816351	0.476917	0.859325	0.604282
chr8	134306801	cg16001384	-0.305953	6.01937e-05	0.00350268	N_Shore	0.819017	0.502991	0.75557	0.245221	0.39161	0.254058	0.839351	0.452261	0.777664	0.370252	0.669022	0.555453	0.846851	0.604645	0.765443	0.299879	0.846221	0.672413
chr3	49940245	cg18706476	-0.305942	2.56076e-07	0.000327355	Island	0.98936	0.827443	0.988908	0.420492	0.697338	0.583846	0.990125	0.697955	0.986233	0.586048	0.968356	0.631888	0.990057	0.670432	0.98977	0.610643	0.983393	0.801311
chr2	65594021	cg26376241	-0.305791	0.00169562	0.0265451	OpenSea	0.382562	0.385273	0.386683	0.105023	0.15561	0.0991001	0.677476	0.193479	0.73483	0.28051	0.452155	0.213696	0.81714	0.349767	0.50745	0.0749519	0.780176	0.440165
chr16	87339708	cg02604730	-0.305752	4.198e-06	0.000888964	OpenSea	0.736634	0.54014	0.757858	0.254442	0.514507	0.335217	0.81352	0.435125	0.821247	0.50572	0.731954	0.474771	0.771928	0.539239	0.743146	0.283705	0.790562	0.561232
chr17	47467221	cg11906021	-0.305738	0.00137699	0.0233405	OpenSea	0.446154	0.358392	0.528376	0.142075	0.279819	0.122577	0.752787	0.212084	0.875664	0.436549	0.602872	0.306945	0.73995	0.503341	0.628855	0.250291	0.756851	0.527431
chr2	152146944	cg19071452	-0.305592	0.00171953	0.026781	S_Shore	0.21153	0.301106	0.433621	0.11942	0.198864	0.113439	0.630013	0.241269	0.667352	0.110092	0.648737	0.176618	0.710872	0.279568	0.647006	0.129323	0.718379	0.645206
chr10	78864253	cg15754112	-0.305592	0.000119247	0.00520171	OpenSea	0.601873	0.579904	0.694714	0.225536	0.445532	0.200082	0.792436	0.371563	0.860884	0.383223	0.622287	0.389264	0.786204	0.570316	0.675814	0.309069	0.822067	0.52253
chr3	172231528	cg03055671	-0.305586	0.00284768	0.0368362	OpenSea	0.273837	0.362401	0.424958	0.113021	0.248978	0.205576	0.73508	0.186892	0.812116	0.245333	0.499642	0.204327	0.824054	0.387899	0.611278	0.17866	0.828604	0.624163
chr12	12111838	cg24438354	-0.305454	0.00138122	0.0233936	OpenSea	0.299216	0.279255	0.348222	0.103214	0.160627	0.104702	0.684351	0.11091	0.718151	0.206918	0.422751	0.265446	0.711917	0.327509	0.532567	0.0699793	0.77516	0.435942
chr11	12309622	cg26158270	-0.305393	0.000267305	0.00846066	OpenSea	0.717848	0.495847	0.595644	0.161112	0.417779	0.304036	0.805516	0.441905	0.904024	0.351462	0.575113	0.367701	0.797877	0.608959	0.690269	0.279126	0.850441	0.595827
chr2	128158906	cg05582690	-0.305314	1.76382e-05	0.00182696	Island	0.979093	0.628896	0.819003	0.385886	0.589558	0.472857	0.931356	0.647076	0.947257	0.548659	0.693275	0.491236	0.932515	0.600007	0.851756	0.467598	0.892214	0.645989
chr9	115093661	cg00008629	-0.305238	0.000872013	0.0175503	N_Shore	0.496733	0.513315	0.609099	0.142391	0.397587	0.253757	0.780371	0.247461	0.877979	0.410046	0.561399	0.430288	0.863238	0.494035	0.745993	0.308095	0.811435	0.597308
chr7	101768746	cg09244071	-0.305237	0.000200784	0.0071133	OpenSea	0.562469	0.539757	0.71701	0.240742	0.470305	0.377302	0.851524	0.321925	0.863779	0.402702	0.742449	0.41964	0.824439	0.652487	0.757534	0.307838	0.847407	0.627388
chr9	109626999	cg13804575	-0.305234	1.14655e-05	0.00145338	S_Shelf	0.524201	0.314895	0.506035	0.144169	0.344076	0.21169	0.71909	0.259027	0.663418	0.135777	0.227163	0.180465	0.687573	0.208832	0.462289	0.212563	0.643316	0.362637
chr2	240196769	cg05870586	-0.305197	0.000642109	0.0145315	Island	0.416481	0.349148	0.487263	0.159057	0.270754	0.163362	0.708651	0.258707	0.785305	0.273853	0.490228	0.303411	0.78469	0.428121	0.61945	0.15847	0.816261	0.53818
chr1	116221763	cg02659568	-0.305009	6.06935e-05	0.00351922	OpenSea	0.861174	0.601947	0.764852	0.233089	0.493433	0.342399	0.846501	0.449357	0.903703	0.434115	0.714354	0.472989	0.856463	0.714737	0.815558	0.472175	0.923276	0.713427
chr6	153414101	cg24028809	-0.304991	0.00389152	0.044716	OpenSea	0.40503	0.344894	0.55101	0.191794	0.208203	0.172424	0.798765	0.181855	0.849615	0.280771	0.503138	0.503716	0.835421	0.52604	0.647417	0.204903	0.882815	0.530102
chr8	145025128	cg21672292	-0.304973	0.00309539	0.0387947	Island	0.359974	0.22207	0.482269	0.08406	0.0813083	0.0729976	0.64505	0.140236	0.708011	0.215331	0.264332	0.11602	0.714534	0.40778	0.550213	0.0633634	0.719016	0.458091
chr11	94880976	cg19714737	-0.304845	0.00230354	0.0323245	N_Shelf	0.625525	0.569448	0.68548	0.189347	0.23433	0.163686	0.807848	0.456072	0.893278	0.367452	0.622857	0.459947	0.866242	0.608406	0.808661	0.191686	0.865943	0.660515
chr7	73223852	cg23460250	-0.304535	2.49026e-05	0.00216183	OpenSea	0.881733	0.828195	0.906918	0.341196	0.763024	0.489328	0.935826	0.397539	0.904049	0.407617	0.884657	0.669186	0.889139	0.773613	0.930688	0.48479	0.922981	0.886741
chr4	16255438	cg10051588	-0.304249	9.08146e-05	0.00442777	N_Shelf	0.751822	0.552496	0.585687	0.155438	0.475739	0.303768	0.860563	0.479826	0.890862	0.491836	0.641901	0.371411	0.789025	0.544486	0.689444	0.301368	0.846069	0.592242
chr13	33825496	cg07499182	-0.304189	0.00438442	0.0481976	OpenSea	0.21155	0.12777	0.395782	0.0853088	0.102527	0.0909398	0.632045	0.117832	0.818342	0.101495	0.241116	0.132917	0.702138	0.391771	0.377509	0.173127	0.822797	0.344946
chr17	77961719	cg27143703	-0.304178	1.205e-06	0.000544285	OpenSea	0.968422	0.764599	0.946587	0.429266	0.656986	0.49275	0.971783	0.723132	0.981192	0.618349	0.885634	0.586368	0.974298	0.675653	0.942093	0.499472	0.976508	0.776312
chr11	94270260	cg20289045	-0.304122	2.15874e-05	0.00201854	OpenSea	0.932335	0.587116	0.704101	0.170568	0.591369	0.298162	0.820053	0.621967	0.821268	0.444081	0.580352	0.320968	0.684916	0.369325	0.596867	0.345799	0.656605	0.492786
chr4	186760378	cg04130557	-0.304113	0.000355124	0.0100384	OpenSea	0.71968	0.451826	0.648531	0.148246	0.399808	0.202914	0.81964	0.511541	0.914596	0.548785	0.648391	0.427202	0.753257	0.507941	0.7426	0.378701	0.780104	0.512436
chr7	158533877	cg05212892	-0.304061	8.34628e-06	0.00124757	OpenSea	0.898666	0.796581	0.905809	0.304693	0.580605	0.38665	0.954893	0.670652	0.924026	0.538267	0.914382	0.707617	0.931901	0.658298	0.908987	0.385552	0.946972	0.781386
chr11	12015695	cg26446832	-0.304021	2.50089e-06	0.000724935	OpenSea	0.931805	0.63373	0.793779	0.318693	0.611988	0.466102	0.88739	0.519587	0.900337	0.509667	0.721713	0.576376	0.85787	0.619568	0.839053	0.345944	0.877867	0.695943
chr10	105239164	cg12184624	-0.303993	4.38903e-05	0.00294474	OpenSea	0.760686	0.61702	0.746988	0.250822	0.480051	0.42521	0.828083	0.472319	0.919825	0.400147	0.684254	0.41466	0.865023	0.458855	0.725138	0.444748	0.844757	0.635091
chr1	244763541	cg20311002	-0.303948	0.000262603	0.00837661	OpenSea	0.517779	0.583907	0.748429	0.258694	0.566657	0.387404	0.88311	0.410283	0.923105	0.576261	0.8104	0.526158	0.901034	0.546286	0.806367	0.333993	0.875309	0.673669
chr4	152597659	cg17272838	-0.303914	2.6945e-06	0.000752472	OpenSea	0.850881	0.554882	0.645914	0.210429	0.578391	0.373135	0.815318	0.446927	0.810766	0.464908	0.678779	0.504057	0.77363	0.564713	0.770861	0.28208	0.789719	0.577902
chr7	157348266	cg02505956	-0.303826	4.66973e-05	0.00305098	S_Shore	0.954102	0.712989	0.913167	0.261201	0.585937	0.285889	0.884986	0.743348	0.90924	0.428784	0.701736	0.42794	0.890418	0.625547	0.883783	0.793002	0.937885	0.648117
chr2	31607761	cg25124300	-0.303803	0.000227466	0.00768649	OpenSea	0.736449	0.586461	0.588167	0.211137	0.385679	0.250245	0.784354	0.516521	0.871326	0.418695	0.623173	0.411987	0.855656	0.524685	0.690979	0.195419	0.905125	0.591527
chr5	145326228	cg05696969	-0.303624	0.000455267	0.0117146	OpenSea	0.642114	0.587686	0.748425	0.20639	0.598474	0.425493	0.855317	0.342499	0.871993	0.538654	0.785804	0.462359	0.896302	0.627847	0.757175	0.287123	0.871526	0.816462
chr13	31264764	cg17601191	-0.303428	0.000161748	0.0062336	OpenSea	0.817137	0.612875	0.868506	0.189999	0.441641	0.469802	0.849846	0.552349	0.865226	0.455698	0.74309	0.531845	0.889173	0.685963	0.803582	0.266336	0.858006	0.64049
chr16	127449	cg15017278	-0.303309	0.00447456	0.0488663	Island	0.246584	0.376464	0.464344	0.160101	0.175256	0.126545	0.733979	0.122605	0.818605	0.215682	0.439957	0.218291	0.761693	0.478783	0.567742	0.0629696	0.796081	0.513017
chr1	149908085	cg05750047	-0.303303	1.197e-06	0.000541711	OpenSea	0.692166	0.359669	0.625666	0.139972	0.438063	0.180487	0.502197	0.387247	0.693846	0.231258	0.521473	0.262198	0.657255	0.330165	0.524136	0.24488	0.563046	0.35225
chr15	55610624	cg19991916	-0.303254	3.43868e-05	0.00257553	N_Shore	0.945059	0.879508	0.945292	0.879672	0.924561	0.913866	0.944024	0.440001	0.946066	0.554272	0.958234	0.525685	0.948584	0.624378	0.95571	0.273706	0.947492	0.694644
chr6	30720108	cg14753356	-0.303249	1.68127e-05	0.00177668	OpenSea	0.504747	0.34452	0.371407	0.0632764	0.274927	0.186428	0.603853	0.29248	0.635356	0.111687	0.387643	0.173908	0.684649	0.263073	0.533742	0.150846	0.69934	0.380205
chr8	126272469	cg23560676	-0.303229	8.03186e-06	0.00122735	OpenSea	0.951423	0.705642	0.828391	0.220086	0.690311	0.492582	0.839691	0.794884	0.926206	0.586811	0.831182	0.506816	0.907845	0.647952	0.880019	0.40802	0.90802	0.67123
chr8	74332112	cg19846154	-0.303224	1.52112e-05	0.00167491	OpenSea	0.911298	0.758883	0.821193	0.217036	0.742445	0.587579	0.791849	0.563862	0.883327	0.455814	0.713412	0.470446	0.731205	0.555576	0.80452	0.296302	0.803216	0.567949
chr1	6333502	cg26250989	-0.303101	1.86183e-06	0.000635811	OpenSea	0.789302	0.590753	0.74964	0.213065	0.522876	0.339599	0.843765	0.509348	0.810852	0.462956	0.720516	0.478129	0.811578	0.546631	0.793529	0.429614	0.817539	0.56159
chr17	63553581	cg04293307	-0.303041	1.87393e-06	0.000637447	N_Shelf	0.519071	0.276426	0.447389	0.145109	0.268736	0.144628	0.429903	0.232829	0.686852	0.138001	0.376026	0.1381	0.626622	0.202544	0.475619	0.152954	0.615409	0.287669
chr10	29948324	cg06197966	-0.302915	0.0036335	0.0428825	OpenSea	0.089781	0.155433	0.256352	0.0430525	0.0626879	0.0638581	0.593374	0.0568583	0.749337	0.0830389	0.292641	0.112854	0.647127	0.199477	0.367138	0.0400565	0.723264	0.300843
chr15	41062113	cg19095568	-0.302895	0.000346338	0.00988559	OpenSea	0.378756	0.434136	0.636525	0.248843	0.474072	0.561521	0.777194	0.252602	0.780985	0.211233	0.348757	0.263098	0.775424	0.315058	0.523914	0.135554	0.815113	0.362643
chr14	73248514	cg09218076	-0.302804	6.20529e-08	0.000233432	OpenSea	0.795155	0.487489	0.476557	0.123032	0.442653	0.228045	0.666107	0.411742	0.675018	0.209072	0.518816	0.292729	0.648829	0.326344	0.597281	0.30176	0.738241	0.453204
chr7	2673197	cg09055236	-0.302752	0.00269212	0.0355941	S_Shore	0.0952301	0.123541	0.337261	0.0459279	0.0807794	0.0534312	0.591759	0.0456545	0.667525	0.102469	0.160499	0.102316	0.696963	0.194181	0.442529	0.071207	0.680544	0.289595
chr12	125626809	cg02766259	-0.302747	4.34998e-05	0.00293033	OpenSea	0.91869	0.721642	0.947818	0.324916	0.591024	0.300315	0.955945	0.764707	0.953283	0.594005	0.931278	0.718673	0.932797	0.631332	0.915217	0.405725	0.92722	0.887236
chr7	101768874	cg15755348	-0.302636	0.000356608	0.0100657	OpenSea	0.530743	0.516102	0.722559	0.22925	0.424537	0.373811	0.835487	0.358578	0.863881	0.388552	0.737275	0.422774	0.825756	0.6684	0.784859	0.298702	0.861186	0.606391
chr13	113648767	cg08528486	-0.302597	1.35611e-05	0.00157873	Island	0.906469	0.760542	0.857791	0.291756	0.658763	0.397902	0.906752	0.666736	0.902641	0.648861	0.771133	0.645189	0.907877	0.66121	0.922594	0.29251	0.904775	0.65072
chr11	111991342	cg03548415	-0.302566	0.00398483	0.0453805	OpenSea	0.334622	0.406803	0.542819	0.193507	0.203436	0.146321	0.806263	0.233833	0.810951	0.358719	0.546684	0.274739	0.842964	0.545902	0.768093	0.160353	0.738066	0.550629
chr13	113648607	cg16100355	-0.302508	3.32455e-06	0.000812517	Island	0.972635	0.741596	0.969288	0.314869	0.619618	0.507342	0.968176	0.819111	0.967831	0.672958	0.887991	0.518126	0.968496	0.703676	0.959844	0.488995	0.971469	0.796109
chr3	157178134	cg18291443	-0.302506	3.57812e-05	0.00262664	OpenSea	0.790378	0.569889	0.70015	0.130885	0.556378	0.268191	0.830029	0.401675	0.773869	0.494858	0.757056	0.464067	0.777432	0.568535	0.764954	0.380911	0.770222	0.718898
chr1	182810711	cg26546113	-0.302387	8.16105e-06	0.00123331	S_Shore	0.371569	0.31164	0.467572	0.264069	0.421925	0.211984	0.714925	0.283758	0.684107	0.187685	0.412155	0.140379	0.724677	0.262792	0.529897	0.215331	0.673225	0.400931
chr2	30633168	cg19791637	-0.302364	0.00043314	0.0113718	OpenSea	0.555571	0.459319	0.616496	0.220934	0.385463	0.235008	0.76673	0.341381	0.851516	0.379851	0.717301	0.506705	0.841932	0.547229	0.718988	0.255129	0.847999	0.635165
chr12	47630263	cg06547285	-0.302354	4.99049e-05	0.00315518	S_Shore	0.654694	0.480832	0.69234	0.223168	0.386332	0.280064	0.761481	0.372363	0.772391	0.225387	0.533708	0.31849	0.763142	0.529671	0.674132	0.283923	0.814921	0.618058
chr2	232538286	cg09552548	-0.30226	0.00158564	0.0254302	OpenSea	0.331511	0.429622	0.520407	0.1312	0.301115	0.199404	0.721183	0.353661	0.815453	0.320324	0.413346	0.2694	0.815007	0.395602	0.667795	0.103552	0.863458	0.526169
chr9	90407888	cg13410764	-0.30226	0.00344717	0.0415139	OpenSea	0.382217	0.372269	0.528281	0.177945	0.246492	0.21516	0.78701	0.277999	0.838515	0.334136	0.605855	0.472911	0.848908	0.483073	0.701404	0.240602	0.938443	0.582691
chr17	17644344	cg01246520	-0.302232	0.00207811	0.0302671	OpenSea	0.485946	0.27074	0.654523	0.136742	0.171396	0.097758	0.837757	0.751813	0.770174	0.323398	0.308563	0.153199	0.825773	0.132028	0.589341	0.205613	0.63299	0.485086
chr11	2763171	cg04894537	-0.302224	0.0022447	0.0318141	OpenSea	0.403574	0.374709	0.558917	0.182477	0.240958	0.179825	0.773546	0.263186	0.82065	0.327611	0.619182	0.429285	0.828726	0.508598	0.628086	0.147025	0.843404	0.584312
chr7	151425104	cg18633230	-0.302169	0.000190008	0.00687218	S_Shelf	0.673169	0.543534	0.722886	0.296542	0.423807	0.293862	0.777709	0.381078	0.877886	0.414899	0.594144	0.402523	0.858711	0.594432	0.728233	0.304633	0.896369	0.601888
chr4	99352003	cg14454094	-0.302001	9.50392e-06	0.00132137	OpenSea	0.879106	0.81605	0.855748	0.276146	0.838631	0.458264	0.87167	0.553931	0.90802	0.711225	0.899602	0.551752	0.913815	0.719484	0.861665	0.356522	0.879403	0.746276
chr11	7597402	cg16472904	-0.301888	0.000437285	0.0114344	OpenSea	0.332083	0.356898	0.463209	0.142261	0.315113	0.190146	0.725656	0.196902	0.77959	0.283847	0.487253	0.242907	0.740044	0.402482	0.595282	0.196988	0.759828	0.468631
chr1	186504948	cg05398036	-0.301867	0.000782721	0.0164198	OpenSea	0.322334	0.325239	0.463386	0.0815573	0.15803	0.113494	0.670615	0.21953	0.758262	0.121461	0.355528	0.24296	0.728504	0.223746	0.478576	0.0903319	0.686825	0.486937
chr7	94250352	cg22579075	-0.301833	4.48404e-05	0.00298405	OpenSea	0.387101	0.237553	0.33115	0.157034	0.205344	0.128098	0.60737	0.112013	0.660077	0.106055	0.272094	0.120019	0.659503	0.126269	0.423049	0.259781	0.649222	0.231591
chr8	145025059	cg15628518	-0.301815	0.000671443	0.0149376	Island	0.527799	0.35853	0.561742	0.116141	0.219369	0.152909	0.681208	0.326231	0.689772	0.188595	0.320585	0.198118	0.722503	0.473335	0.576222	0.0495103	0.784145	0.503643
chr10	124228770	cg06474225	-0.301735	0.00352328	0.0420787	OpenSea	0.617091	0.408927	0.655165	0.150605	0.27046	0.299543	0.797238	0.239785	0.841179	0.118027	0.468281	0.613091	0.778612	0.678654	0.704588	0.143492	0.808335	0.573211
chr7	2059412	cg21110456	-0.30171	0.00349729	0.0418864	N_Shore	0.0721863	0.214569	0.28131	0.0610849	0.113843	0.0840292	0.557886	0.0543776	0.583546	0.0783084	0.39448	0.157841	0.714987	0.200657	0.513236	0.0371905	0.727876	0.355907
chr3	5027597	cg01607932	-0.301705	0.000131112	0.00552595	N_Shore	0.811995	0.56977	0.752141	0.223505	0.547157	0.380189	0.902309	0.543055	0.898856	0.463653	0.716523	0.527937	0.921688	0.742337	0.842381	0.381707	0.891421	0.736979
chr8	128808017	cg25247520	-0.301672	0.00161447	0.0257377	S_Shore	0.393171	0.532824	0.672026	0.178481	0.530184	0.407371	0.926451	0.395628	0.953701	0.52727	0.868532	0.478878	0.944001	0.509619	0.866396	0.710701	0.926314	0.624956
chr4	1332618	cg13050357	-0.301665	1.02819e-05	0.00137108	N_Shore	0.791898	0.535679	0.764378	0.245676	0.507172	0.367008	0.809079	0.467857	0.78442	0.378496	0.778379	0.562378	0.798559	0.546803	0.819402	0.306677	0.803108	0.730837
chr6	2857924	cg10943263	-0.301644	0.00421534	0.0470408	OpenSea	0.291383	0.329398	0.442918	0.167282	0.236554	0.152803	0.757563	0.169958	0.851872	0.399301	0.494728	0.256247	0.828579	0.421443	0.5456	0.135473	0.876069	0.578562
chr8	23083578	cg23303108	-0.301611	0.000331587	0.0096189	S_Shore	0.695039	0.682437	0.955589	0.435585	0.687396	0.614345	0.980412	0.51616	0.981467	0.502965	0.980566	0.937135	0.978576	0.558485	0.923135	0.422788	0.963591	0.761376
chr10	30971547	cg14189441	-0.301567	9.5484e-06	0.00132505	OpenSea	0.469018	0.30679	0.496854	0.11506	0.290628	0.161059	0.644513	0.184493	0.57399	0.156968	0.526153	0.235229	0.653812	0.378862	0.536166	0.258318	0.712632	0.392883
chr21	36256316	cg01265860	-0.301505	5.50513e-06	0.0010136	N_Shelf	0.66629	0.430199	0.510094	0.211875	0.361936	0.273263	0.717603	0.324134	0.674937	0.170815	0.487333	0.26014	0.724358	0.286378	0.69735	0.230492	0.621521	0.560583
chr19	4054124	cg05574870	-0.301447	6.14969e-05	0.00354107	Island	0.592138	0.533032	0.756284	0.418317	0.442152	0.307363	0.859855	0.395879	0.815348	0.393421	0.77458	0.406004	0.846212	0.428025	0.842477	0.433179	0.780255	0.681061
chr3	64211328	cg07480640	-0.301388	1.51577e-05	0.00167225	OpenSea	0.606492	0.324226	0.543983	0.118057	0.347679	0.220483	0.677831	0.362242	0.625292	0.135324	0.151367	0.119067	0.60023	0.112578	0.406916	0.229134	0.643514	0.269699
chr19	50015532	cg09293816	-0.301284	0.000802164	0.0166836	N_Shore	0.424627	0.395335	0.542681	0.179237	0.271848	0.191263	0.748589	0.29587	0.760593	0.305951	0.51062	0.327061	0.780182	0.444891	0.642849	0.137117	0.868748	0.562458
chr17	76975944	cg18749404	-0.301135	7.68511e-08	0.000242929	OpenSea	0.752463	0.341457	0.524139	0.146015	0.428666	0.254805	0.620665	0.386179	0.611595	0.195534	0.433944	0.212443	0.627492	0.310557	0.595376	0.275822	0.679122	0.440438
chr2	37938640	cg16163382	-0.301082	0.00150201	0.0246264	OpenSea	0.374581	0.414489	0.485495	0.181695	0.350846	0.203163	0.755018	0.227141	0.84904	0.316716	0.580942	0.398058	0.813386	0.52119	0.678821	0.184866	0.836864	0.567939
chr17	78865514	cg09803959	-0.301028	0.00114309	0.0207625	S_Shore	0.332522	0.241609	0.355337	0.142495	0.128083	0.0852282	0.639477	0.150913	0.724024	0.20938	0.40936	0.225634	0.688792	0.26596	0.495903	0.0573354	0.742394	0.428082
chr5	1555887	cg23010507	-0.301027	9.12603e-05	0.0044408	S_Shelf	0.760238	0.524754	0.604784	0.219345	0.402342	0.310562	0.79756	0.41103	0.849738	0.397342	0.501548	0.299747	0.822926	0.550474	0.718551	0.297423	0.821916	0.559681
chr7	104614435	cg18114313	-0.301017	0.00055596	0.0132822	OpenSea	0.52009	0.492307	0.641062	0.177775	0.339902	0.228494	0.764714	0.302304	0.800839	0.349285	0.498359	0.304067	0.836009	0.449586	0.665023	0.234731	0.842908	0.661206
chr4	7813911	cg18400079	-0.30099	0.000408157	0.0109826	OpenSea	0.855816	0.613012	0.900452	0.269477	0.532866	0.324113	0.846958	0.521286	0.914941	0.546631	0.586612	0.786341	0.873183	0.562286	0.742079	0.268996	0.911493	0.563349
chr13	20764859	cg24425972	-0.300981	0.000834271	0.0170865	N_Shore	0.701268	0.423444	0.632281	0.194571	0.401374	0.216676	0.847394	0.373333	0.898931	0.692133	0.714737	0.427655	0.831735	0.535928	0.795507	0.404737	0.835288	0.681211
chr2	240196877	cg15058210	-0.300971	0.000344936	0.00986669	Island	0.359283	0.283231	0.460131	0.137812	0.250604	0.117499	0.657987	0.190478	0.736952	0.227626	0.444009	0.30212	0.695717	0.344155	0.549107	0.123561	0.746711	0.46528
chr7	79050007	cg13051700	-0.300884	4.44566e-06	0.000911238	OpenSea	0.854651	0.376144	0.640883	0.211429	0.462574	0.17212	0.635762	0.268488	0.601665	0.229662	0.484707	0.396134	0.61945	0.354454	0.616546	0.356966	0.785401	0.62828
chr2	120996546	cg07948480	-0.300867	4.08822e-05	0.00284026	OpenSea	0.724246	0.507376	0.623438	0.178281	0.356395	0.229944	0.829584	0.485226	0.824374	0.387016	0.700975	0.39004	0.748529	0.484833	0.69622	0.360281	0.822985	0.595947
chr19	42460930	cg24478966	-0.300815	2.47322e-06	0.000721619	N_Shelf	0.982717	0.733522	0.979286	0.413098	0.626867	0.537493	0.985135	0.664346	0.984193	0.654791	0.98248	0.566681	0.985268	0.671629	0.98488	0.608463	0.983905	0.937375
chr16	24712522	cg00039489	-0.300778	8.1626e-06	0.00123331	OpenSea	0.74775	0.362497	0.503023	0.15066	0.446722	0.367295	0.675092	0.426027	0.722914	0.198049	0.567466	0.237834	0.695547	0.478157	0.671429	0.276201	0.705471	0.53169
chr7	29605237	cg02200207	-0.300703	0.00235116	0.0327261	N_Shore	0.392013	0.49695	0.620381	0.192098	0.238599	0.145509	0.789605	0.250714	0.807098	0.157149	0.499206	0.433302	0.794572	0.45313	0.719992	0.335649	0.896519	0.587161
chr14	34966313	cg12126038	-0.300697	4.146e-06	0.000884298	OpenSea	0.620811	0.398287	0.534911	0.159696	0.355737	0.19401	0.648456	0.388028	0.688876	0.207706	0.469611	0.299251	0.682431	0.349316	0.607767	0.192349	0.777249	0.490932
chr11	62311573	cg26484813	-0.300648	3.75555e-05	0.00270615	N_Shore	0.790813	0.544858	0.677008	0.148574	0.360838	0.231495	0.76931	0.457196	0.78054	0.280899	0.4783	0.291008	0.72784	0.487327	0.569852	0.278092	0.704886	0.434104
chr8	141248667	cg23401796	-0.300594	0.00159128	0.0254888	OpenSea	0.97325	0.606847	0.952526	0.215839	0.821443	0.848298	0.936101	0.644143	0.956105	0.332073	0.662865	0.840343	0.927556	0.910826	0.842485	0.256124	0.938762	0.651258
chr18	21154260	cg21243631	-0.30058	0.000133477	0.00557764	OpenSea	0.315357	0.279332	0.35479	0.0830745	0.240053	0.187516	0.604488	0.116442	0.724047	0.112172	0.506585	0.210304	0.64205	0.265072	0.510337	0.186812	0.638341	0.390103
chr1	147016901	cg10020892	-0.300559	0.00152039	0.0247942	OpenSea	0.257577	0.431358	0.423637	0.110108	0.304333	0.219067	0.754008	0.245057	0.8019	0.343621	0.571395	0.193039	0.779952	0.443459	0.644198	0.155477	0.697387	0.388166
chr2	225875689	cg05363955	-0.300551	0.000429032	0.0113054	OpenSea	0.64553	0.619234	0.78837	0.157169	0.487917	0.216109	0.856234	0.428337	0.776484	0.606245	0.861628	0.44603	0.818849	0.619064	0.798486	0.326001	0.766752	0.677099
chr6	12491383	cg03309393	-0.300462	7.55019e-05	0.00397743	OpenSea	0.466876	0.358944	0.416866	0.11449	0.22142	0.193909	0.638582	0.276662	0.719098	0.126706	0.353742	0.218821	0.616779	0.228526	0.500153	0.130181	0.829813	0.410937
chr16	82031434	cg01513157	-0.300452	1.56716e-05	0.00170348	OpenSea	0.893671	0.520169	0.723437	0.18652	0.475209	0.287877	0.767141	0.740545	0.710674	0.310877	0.506277	0.220312	0.747528	0.454823	0.635338	0.209689	0.767028	0.591425
chr19	1123235	cg05376228	-0.300428	0.0001808	0.00665994	Island	0.3863	0.30104	0.460475	0.0853932	0.185333	0.0969488	0.568177	0.166978	0.684072	0.192328	0.366747	0.20856	0.595028	0.290805	0.560191	0.113027	0.746988	0.39438
chr12	26351840	cg23315892	-0.300418	2.97849e-06	0.000786556	S_Shelf	0.682358	0.499078	0.692133	0.196912	0.480543	0.286724	0.714745	0.335325	0.695817	0.291434	0.618146	0.421671	0.731308	0.511029	0.670956	0.239523	0.707596	0.508143
chr10	114853855	cg18842107	-0.300413	3.51833e-05	0.00260618	OpenSea	0.838499	0.71637	0.60186	0.233823	0.5318	0.492501	0.855319	0.451335	0.87297	0.478657	0.744119	0.428185	0.837363	0.432006	0.845018	0.28647	0.809693	0.713574
chr10	128210036	cg10005270	-0.300339	1.50266e-05	0.00166401	OpenSea	0.692008	0.621049	0.69947	0.289472	0.59821	0.44116	0.849353	0.528127	0.876053	0.453694	0.706669	0.32613	0.869587	0.531895	0.764819	0.348421	0.875124	0.688292
chr11	44883965	cg20968743	-0.30032	0.00285327	0.0368933	OpenSea	0.242312	0.201738	0.305799	0.0375428	0.0816767	0.0880539	0.646666	0.0530069	0.749246	0.19546	0.397085	0.169226	0.665171	0.302366	0.417326	0.0417973	0.652188	0.365399
chr12	133022760	cg19945931	-0.300263	0.000721717	0.0156007	Island	0.781692	0.66476	0.779747	0.177118	0.439052	0.301596	0.912348	0.639419	0.908546	0.550146	0.738853	0.442494	0.92284	0.660852	0.614694	0.236938	0.791728	0.513811
chr5	140984057	cg25518868	-0.300238	0.00159942	0.0255721	OpenSea	0.289865	0.224686	0.377931	0.0730736	0.0850518	0.0875682	0.616063	0.0948676	0.703723	0.171846	0.360354	0.152217	0.707943	0.286951	0.428581	0.0752501	0.672927	0.373838
chr7	26193805	cg12510708	-0.300164	0.00303169	0.0383237	S_Shore	0.468703	0.451622	0.483777	0.177685	0.27222	0.218273	0.729046	0.210633	0.879454	0.401159	0.433939	0.290228	0.817377	0.505005	0.656773	0.145247	0.917299	0.557264
chr12	133022677	cg02276807	-0.300136	0.0021752	0.031199	Island	0.510996	0.298523	0.693986	0.118904	0.288082	0.168939	0.827245	0.550902	0.86567	0.513581	0.664901	0.459742	0.862171	0.501094	0.513456	0.190295	0.663562	0.386859
chr7	107300287	cg14646244	-0.2999	0.00153038	0.0248958	N_Shore	0.427338	0.561223	0.705204	0.224794	0.432149	0.387685	0.880048	0.257391	0.915242	0.407602	0.818068	0.523975	0.832415	0.645749	0.830276	0.304442	0.857134	0.68591
chr7	128533587	cg23537419	-0.299886	7.66624e-06	0.00119771	S_Shelf	0.75617	0.607047	0.805702	0.292794	0.568256	0.395245	0.874098	0.58383	0.872391	0.498961	0.714558	0.427051	0.889671	0.572581	0.783215	0.378687	0.862292	0.671187
chr1	152973957	cg25856811	-0.299875	1.28427e-05	0.00153562	OpenSea	0.483067	0.438909	0.622619	0.194541	0.516822	0.407734	0.765782	0.382182	0.794252	0.413258	0.576971	0.312726	0.70854	0.321682	0.634714	0.263362	0.827602	0.497095
chr2	10406539	cg00316800	-0.299843	0.00192018	0.0287773	OpenSea	0.61201	0.470479	0.762477	0.283176	0.510205	0.39022	0.87811	0.316953	0.920042	0.415968	0.669306	0.524974	0.896893	0.804515	0.767511	0.244257	0.898282	0.765706
chr1	116214059	cg24629380	-0.299754	1.86049e-06	0.000635811	OpenSea	0.959003	0.83079	0.96427	0.288532	0.653058	0.529476	0.957449	0.693725	0.964224	0.624351	0.934657	0.603255	0.963698	0.666803	0.959165	0.585663	0.947927	0.783068
chr11	133804886	cg16461134	-0.29973	5.83917e-08	0.000228161	S_Shelf	0.889437	0.703181	0.880133	0.520253	0.68288	0.546705	0.870663	0.481784	0.849933	0.58261	0.803699	0.500702	0.865262	0.51733	0.844483	0.383201	0.850401	0.603558
chr10	77268489	cg18436214	-0.299696	2.30657e-05	0.00208418	OpenSea	0.336713	0.302221	0.451559	0.133122	0.269207	0.138001	0.707993	0.289298	0.655804	0.120403	0.340895	0.176944	0.676229	0.188921	0.484953	0.20539	0.640119	0.31191
chr4	182873955	cg07132183	-0.299682	3.50126e-06	0.000827146	OpenSea	0.930818	0.681768	0.873203	0.308449	0.653465	0.410209	0.848355	0.656674	0.861468	0.604888	0.764928	0.422552	0.891143	0.633108	0.826538	0.371888	0.849283	0.71253
chr7	131830279	cg19229692	-0.299589	3.43247e-05	0.00257339	OpenSea	0.924224	0.688299	0.878995	0.281695	0.536006	0.345723	0.89122	0.655204	0.893708	0.530324	0.782204	0.486159	0.910377	0.732238	0.867138	0.389786	0.846769	0.72491
chr5	132720020	cg23323158	-0.29957	8.99824e-05	0.00440617	OpenSea	0.620001	0.510432	0.681973	0.209094	0.470139	0.23171	0.783168	0.43271	0.852152	0.41103	0.6783	0.388301	0.825311	0.512183	0.789564	0.486537	0.817576	0.640061
chr3	190251464	cg16588163	-0.299463	0.00184466	0.0280241	OpenSea	0.43953	0.357349	0.44615	0.12578	0.186548	0.150381	0.675846	0.257776	0.798446	0.192118	0.356456	0.202199	0.756715	0.527132	0.555751	0.0700203	0.795731	0.433255
chr19	7915517	cg00433917	-0.299401	1.68828e-05	0.00178213	S_Shore	0.861235	0.561583	0.739946	0.146299	0.380911	0.199486	0.695725	0.356882	0.638637	0.23663	0.517883	0.187278	0.575945	0.422745	0.533766	0.252842	0.652462	0.538159
chr16	89450023	cg16623734	-0.299393	8.31891e-06	0.00124542	OpenSea	0.94378	0.871401	0.945377	0.238479	0.728524	0.541776	0.88479	0.553697	0.788447	0.28852	0.960837	0.708629	0.893366	0.62996	0.887255	0.664901	0.838313	0.678791
chr17	81014091	cg08697732	-0.299262	1.45133e-05	0.00162607	N_Shore	0.765949	0.432316	0.570689	0.20644	0.371756	0.239015	0.675211	0.459682	0.80393	0.301724	0.504203	0.341774	0.745419	0.399327	0.601478	0.232758	0.762694	0.494938
chr17	28691021	cg03598112	-0.299198	0.00386394	0.0445404	OpenSea	0.218896	0.327194	0.379898	0.140623	0.248655	0.161695	0.741246	0.212981	0.848553	0.40062	0.513533	0.226161	0.754496	0.411909	0.65279	0.157465	0.827481	0.454117
chr17	70383845	cg24796998	-0.299176	0.00195776	0.0291457	OpenSea	0.525806	0.479528	0.60819	0.222718	0.297215	0.211415	0.818187	0.352255	0.894177	0.435469	0.623647	0.467679	0.874148	0.509661	0.731606	0.221303	0.89994	0.680306
chr11	10921186	cg26361436	-0.299096	4.82803e-05	0.00310569	OpenSea	0.733104	0.435239	0.523705	0.11463	0.276401	0.187031	0.656841	0.36994	0.75677	0.197991	0.468581	0.288316	0.687302	0.425927	0.564181	0.235602	0.781936	0.502282
chr18	21656374	cg25952192	-0.299043	3.47076e-05	0.00259045	OpenSea	0.380542	0.263133	0.38881	0.0735289	0.229453	0.125513	0.634742	0.200636	0.686301	0.131585	0.436807	0.203641	0.651765	0.201279	0.480733	0.271238	0.585926	0.313134
chr17	29394814	cg02033582	-0.298957	0.000552645	0.013237	OpenSea	0.612102	0.422757	0.343804	0.139342	0.214767	0.180019	0.793006	0.309861	0.74032	0.437766	0.505961	0.168042	0.696982	0.377265	0.657523	0.140576	0.815819	0.514048
chr6	30131001	cg06051311	-0.298788	0.000838537	0.0171418	OpenSea	0.353521	0.415757	0.570271	0.153479	0.424377	0.359414	0.777578	0.238145	0.824921	0.412245	0.645711	0.255306	0.784963	0.501992	0.589975	0.202759	0.825161	0.568293
chr7	90879360	cg21946631	-0.298771	0.000282419	0.00873354	OpenSea	0.756287	0.60716	0.720205	0.181203	0.427553	0.270976	0.872754	0.428378	0.874251	0.569242	0.76383	0.455428	0.844788	0.592108	0.773955	0.316579	0.780834	0.704443
chr13	99095684	cg22223119	-0.298759	0.000643144	0.0145457	OpenSea	0.737615	0.489519	0.76098	0.301943	0.239528	0.180413	0.572168	0.262178	0.795072	0.532708	0.632908	0.195246	0.542279	0.315369	0.766971	0.38978	0.698574	0.39011
chr13	43407068	cg26612156	-0.29865	0.000247748	0.00807804	OpenSea	0.817512	0.623182	0.658348	0.213281	0.41841	0.194057	0.815866	0.558021	0.862747	0.547625	0.71312	0.378396	0.814111	0.6438	0.787664	0.234657	0.808279	0.615187
chr2	234600149	cg12385643	-0.298636	2.93e-07	0.000343319	OpenSea	0.824131	0.659018	0.832295	0.262147	0.617592	0.457778	0.859115	0.546737	0.816357	0.512436	0.772864	0.490216	0.827296	0.535748	0.797022	0.395924	0.848846	0.647792
chr17	57918600	cg02515217	-0.298529	5.06777e-05	0.00318256	OpenSea	0.540087	0.212133	0.334123	0.156801	0.204839	0.10932	0.605336	0.223313	0.65035	0.20333	0.627713	0.195281	0.689631	0.290572	0.519287	0.32647	0.562333	0.329716
chr3	15311021	cg08003402	-0.298461	0.00390704	0.0448298	OpenSea	0.543801	0.444019	0.511709	0.139734	0.18445	0.166275	0.771099	0.279152	0.870387	0.229701	0.538912	0.560235	0.845002	0.522932	0.651765	0.174248	0.830499	0.545179
chr16	66604187	cg09839874	-0.29844	7.69511e-06	0.00120034	S_Shelf	0.859865	0.739302	0.901786	0.354398	0.560607	0.423233	0.903968	0.602407	0.910556	0.566678	0.873877	0.525866	0.903552	0.657476	0.86458	0.399169	0.896351	0.720652
chr2	45347089	cg10279922	-0.298388	5.8815e-07	0.000421725	OpenSea	0.645442	0.508415	0.631259	0.26314	0.664959	0.383689	0.770543	0.443153	0.729419	0.277542	0.713279	0.32677	0.68968	0.333133	0.649222	0.360385	0.490128	0.402211
chr16	15596082	cg16497293	-0.298369	2.93827e-06	0.000780689	OpenSea	0.735179	0.601793	0.818578	0.2996	0.55693	0.495765	0.815762	0.479955	0.834908	0.391677	0.732407	0.488673	0.808229	0.569143	0.77255	0.316912	0.831302	0.577002
chr16	85363174	cg08428188	-0.298348	0.00069844	0.0152713	Island	0.612639	0.584076	0.856963	0.249143	0.526072	0.431882	0.897287	0.468408	0.939716	0.374809	0.607451	0.367934	0.913947	0.592908	0.789377	0.717187	0.940461	0.612435
chr18	20717411	cg26052586	-0.298054	0.000194504	0.00697449	S_Shore	0.579981	0.559615	0.638226	0.285609	0.430943	0.340759	0.766601	0.443459	0.812023	0.317055	0.4828	0.287652	0.892921	0.385251	0.669079	0.312441	0.888393	0.546643
chr1	244230760	cg06906952	-0.298033	4.74816e-05	0.00307857	OpenSea	0.948988	0.866467	0.92247	0.596278	0.596334	0.524754	0.966025	0.639491	0.969903	0.408361	0.824071	0.831724	0.960813	0.535518	0.946502	0.313234	0.957678	0.694664
chr15	90206329	cg13632630	-0.297996	0.000142206	0.00579558	N_Shelf	0.470551	0.45407	0.624766	0.248194	0.344669	0.251452	0.758816	0.335824	0.774025	0.313709	0.487706	0.28879	0.793495	0.399275	0.609802	0.181011	0.818657	0.528195
chr1	209825678	cg22502856	-0.297924	2.28613e-06	0.000692322	OpenSea	0.929002	0.720497	0.863417	0.271932	0.749585	0.596263	0.784095	0.658766	0.817766	0.462243	0.696243	0.430262	0.809967	0.475292	0.78474	0.352997	0.824788	0.610034
chr3	14605870	cg03417788	-0.297872	1.5035e-05	0.00166405	OpenSea	0.8971	0.822589	0.955656	0.297791	0.671649	0.493586	0.96969	0.65629	0.973567	0.532317	0.901096	0.517866	0.966165	0.695048	0.935661	0.792733	0.974707	0.756222
chr19	36004716	cg17112426	-0.297855	9.47631e-05	0.00453791	OpenSea	0.627583	0.522034	0.739349	0.195838	0.457117	0.348984	0.787556	0.475039	0.845499	0.329466	0.587722	0.421869	0.794389	0.554679	0.734831	0.241508	0.794486	0.59842
chr17	43170343	cg05349016	-0.297826	4.12515e-05	0.00285466	OpenSea	0.856776	0.566867	0.659399	0.184279	0.462515	0.291459	0.785916	0.504266	0.842004	0.406253	0.555298	0.330665	0.744152	0.620005	0.73957	0.29534	0.825809	0.591874
chr3	149454106	cg08928408	-0.29777	1.26902e-05	0.0015281	OpenSea	0.666509	0.412113	0.489993	0.0753473	0.401283	0.240066	0.651666	0.52323	0.659659	0.185755	0.390297	0.17092	0.615117	0.357018	0.533251	0.164108	0.693737	0.293025
chr8	10924633	cg23007325	-0.297699	0.000100366	0.00469134	OpenSea	0.743426	0.54851	0.752484	0.210961	0.47991	0.454671	0.856818	0.428216	0.886788	0.338232	0.604007	0.539178	0.818464	0.609564	0.745805	0.335052	0.849543	0.593571
chr10	22972299	cg06974428	-0.297675	0.000148342	0.00594295	OpenSea	0.535873	0.578429	0.725539	0.239806	0.735346	0.57031	0.872492	0.476895	0.84789	0.403417	0.6619	0.402852	0.90687	0.621429	0.703745	0.263073	0.846535	0.600899
chr17	37560925	cg23679344	-0.297517	0.0030246	0.038268	S_Shore	0.600782	0.496796	0.703825	0.186296	0.317016	0.2132	0.812318	0.2257	0.738291	0.573706	0.803234	0.481388	0.809538	0.648486	0.814811	0.177499	0.848342	0.767436
chr15	62861955	cg19169932	-0.29742	4.06694e-06	0.000876199	OpenSea	0.626698	0.400952	0.473539	0.15546	0.359138	0.217855	0.678705	0.323706	0.738866	0.260613	0.554636	0.275507	0.659654	0.390103	0.548082	0.199429	0.663863	0.402776
chr12	125578355	cg02591564	-0.297369	0.000133326	0.00557571	Island	0.974199	0.568636	0.975411	0.257419	0.641401	0.536242	0.874036	0.764921	0.91894	0.58872	0.628851	0.425968	0.898206	0.542251	0.860732	0.628813	0.911573	0.694056
chr13	50985639	cg06342072	-0.297302	1.06681e-06	0.000518152	OpenSea	0.737297	0.498861	0.648353	0.220565	0.482596	0.234631	0.798711	0.454146	0.797142	0.413028	0.627995	0.370111	0.653695	0.420576	0.61279	0.322508	0.722044	0.470479
chr3	49940126	cg11001085	-0.297176	5.83131e-07	0.000421443	Island	0.876379	0.651951	0.904103	0.360129	0.608146	0.51362	0.900994	0.566128	0.880044	0.467248	0.829502	0.582762	0.878608	0.591305	0.87783	0.514867	0.853484	0.686499
chr15	70767183	cg26962618	-0.29714	0.0024605	0.0336929	OpenSea	0.627865	0.450795	0.595896	0.170281	0.274035	0.293788	0.672111	0.295028	0.806755	0.240632	0.42753	0.274028	0.779492	0.63112	0.675014	0.0564707	0.832093	0.604387
chr1	12656232	cg02086195	-0.297104	0.000237739	0.00788433	Island	0.487668	0.23229	0.44081	0.0488632	0.145908	0.147718	0.611557	0.239935	0.663317	0.207789	0.286819	0.141523	0.632513	0.270999	0.481702	0.0892632	0.679652	0.377628
chr2	240169028	cg03585053	-0.297067	1.21281e-06	0.000544285	OpenSea	0.858659	0.511447	0.724834	0.248741	0.513381	0.352669	0.771166	0.532829	0.772305	0.409713	0.661536	0.423716	0.814133	0.475955	0.739554	0.376367	0.695585	0.54611
chr12	56732615	cg19951006	-0.297038	0.000282503	0.00873473	OpenSea	0.374196	0.321877	0.500268	0.152045	0.340049	0.160442	0.665217	0.207931	0.804478	0.292138	0.53712	0.255138	0.738111	0.345634	0.602776	0.392689	0.710453	0.471429
chr1	39658128	cg10316899	-0.297031	0.000842098	0.0171771	OpenSea	0.58122	0.502606	0.63231	0.208751	0.371128	0.212968	0.768975	0.304546	0.877327	0.481282	0.574584	0.389341	0.88728	0.529653	0.76806	0.394516	0.835181	0.599122
chr17	73033009	cg24709951	-0.296951	0.00275226	0.0360952	S_Shore	0.438341	0.385498	0.509444	0.124313	0.292489	0.254236	0.738634	0.258768	0.864004	0.33922	0.479752	0.606752	0.831343	0.367557	0.679147	0.150218	0.84168	0.515717
chr8	126649807	cg08913523	-0.296908	0.0030934	0.038778	OpenSea	0.394591	0.358572	0.373864	0.0860545	0.179457	0.187486	0.700865	0.131647	0.789579	0.204769	0.507547	0.367315	0.766601	0.460827	0.543794	0.0771872	0.783591	0.493857
chr8	55066317	cg13602461	-0.296874	0.00320446	0.0396546	OpenSea	0.325819	0.457813	0.554334	0.213863	0.257586	0.138672	0.725633	0.263573	0.786592	0.285841	0.570414	0.365955	0.809619	0.511082	0.652884	0.0585702	0.798383	0.514029
chr6	150329845	cg27001715	-0.296848	0.00153942	0.0249898	S_Shelf	0.507489	0.333869	0.507567	0.138294	0.139468	0.129218	0.676244	0.160006	0.864614	0.246015	0.482922	0.196338	0.695366	0.245733	0.354102	0.243005	0.546879	0.410538
chr16	79692516	cg04205616	-0.296843	9.46443e-07	0.000497106	OpenSea	0.964413	0.766125	0.927815	0.364157	0.69987	0.50313	0.885575	0.633103	0.8734	0.531058	0.849059	0.603648	0.900093	0.681443	0.894802	0.401318	0.883848	0.723306
chr19	47736018	cg25731261	-0.296815	0.000319031	0.00938542	S_Shore	0.499819	0.343207	0.430829	0.0839877	0.3497	0.152656	0.616371	0.343087	0.817006	0.410304	0.505355	0.209977	0.718723	0.346715	0.596419	0.200884	0.691391	0.463462
chr6	32164801	cg06023661	-0.296714	5.77695e-05	0.00341865	S_Shore	0.415237	0.2358	0.364463	0.0814034	0.100935	0.0670416	0.552963	0.149347	0.648641	0.122201	0.125711	0.0488277	0.559095	0.0873757	0.383693	0.0447075	0.621885	0.265496
chr7	92262970	cg05101437	-0.296619	0.00141959	0.0237987	OpenSea	0.0652696	0.0609785	0.221951	0.0419868	0.0528076	0.0389931	0.550806	0.0505518	0.648378	0.0727494	0.155201	0.0615655	0.609299	0.115384	0.349157	0.0402369	0.692719	0.193571
chr11	1258546	cg07497941	-0.296497	0.000154478	0.00606818	S_Shore	0.563576	0.359038	0.772685	0.138317	0.473533	0.377874	0.823381	0.489796	0.88252	0.446535	0.657987	0.249353	0.586709	0.415471	0.634046	0.438347	0.652956	0.464192
chr1	151967023	cg20167074	-0.296476	5.52373e-06	0.00101605	S_Shore	0.395663	0.2407	0.359338	0.0997823	0.36502	0.135565	0.60459	0.219437	0.750096	0.119438	0.320226	0.156361	0.552262	0.119824	0.308162	0.137445	0.6021	0.36062
chr4	40628704	cg10459087	-0.296444	2.93556e-06	0.000780591	N_Shelf	0.734546	0.402972	0.585175	0.13164	0.420186	0.226142	0.47546	0.344298	0.616581	0.12625	0.30666	0.150107	0.519773	0.178558	0.46494	0.262762	0.762665	0.395268
chr11	111154754	cg23091777	-0.296433	9.63369e-06	0.00132968	OpenSea	0.900265	0.771041	0.931151	0.318995	0.702311	0.584626	0.937093	0.691592	0.941078	0.556839	0.708192	0.451189	0.93203	0.688473	0.928313	0.455309	0.911539	0.706008
chr5	73623208	cg17680767	-0.296328	0.00169503	0.0265424	OpenSea	0.420989	0.498786	0.590797	0.245954	0.490054	0.368387	0.876894	0.349266	0.90155	0.458582	0.729528	0.439778	0.877711	0.645117	0.829519	0.251343	0.915586	0.708463
chr7	157347704	cg08490529	-0.29632	5.51843e-05	0.00333404	S_Shore	0.871872	0.646876	0.884943	0.325582	0.526481	0.38881	0.929763	0.640764	0.906068	0.481808	0.861623	0.459163	0.911672	0.566229	0.905486	0.852805	0.894891	0.663886
chr1	201683549	cg13177275	-0.296278	0.000310961	0.00924548	OpenSea	0.803439	0.522606	0.709196	0.169812	0.352028	0.243699	0.69576	0.509473	0.819861	0.328331	0.679614	0.392779	0.777777	0.651793	0.742414	0.219755	0.765737	0.641078
chr6	25230306	cg21069965	-0.296276	1.51994e-05	0.00167445	OpenSea	0.606775	0.488838	0.587214	0.341026	0.610308	0.364139	0.844254	0.435823	0.817949	0.354683	0.611649	0.319754	0.850306	0.475756	0.732085	0.390023	0.821118	0.645132
chr3	11267020	cg17660833	-0.296222	0.00051406	0.0126644	OpenSea	0.828873	0.627888	0.753184	0.230289	0.392532	0.354353	0.853445	0.525078	0.897717	0.470175	0.686456	0.463264	0.926356	0.662976	0.782356	0.243729	0.885634	0.762799
chr20	50312386	cg20663852	-0.296214	0.000107556	0.00487825	OpenSea	0.341191	0.155802	0.276126	0.101363	0.104951	0.0848872	0.477329	0.116141	0.71121	0.0740739	0.240606	0.13945	0.599834	0.13083	0.351697	0.0964174	0.647991	0.186042
chr4	151178205	cg10272520	-0.296146	1.09714e-07	0.000259864	S_Shore	0.957397	0.812919	0.965085	0.406708	0.789971	0.596689	0.964943	0.677772	0.960581	0.717652	0.909315	0.581262	0.959578	0.677881	0.953233	0.494173	0.954763	0.784499
chr2	20793466	cg27282397	-0.296041	0.000458554	0.0117696	OpenSea	0.626359	0.479151	0.567983	0.182772	0.361647	0.243684	0.782516	0.371478	0.835138	0.389739	0.658311	0.581166	0.845503	0.511776	0.726077	0.255419	0.857971	0.581952
chr12	71558336	cg04830629	-0.295844	3.01801e-08	0.000196182	OpenSea	0.486386	0.22667	0.427272	0.120689	0.278007	0.131988	0.500434	0.151715	0.50328	0.0781221	0.423458	0.173878	0.55852	0.159856	0.412837	0.230411	0.586271	0.24054
chr13	107029018	cg05372727	-0.295706	8.64704e-05	0.00430955	OpenSea	0.877232	0.625907	0.873486	0.276469	0.625948	0.424947	0.890124	0.562214	0.93911	0.653579	0.875066	0.74131	0.893554	0.742102	0.882543	0.298646	0.89874	0.769275
chr14	101947241	cg22908423	-0.295698	1.45891e-07	0.000281492	OpenSea	0.639707	0.283492	0.445082	0.0915004	0.298688	0.120261	0.489528	0.226409	0.527531	0.121437	0.285594	0.0975109	0.586413	0.135705	0.385576	0.193374	0.536941	0.264085
chr11	101990755	cg15999356	-0.295696	5.05e-07	0.000400343	OpenSea	0.763216	0.515194	0.750027	0.285974	0.739106	0.366004	0.76145	0.433112	0.756308	0.329182	0.560134	0.568727	0.778573	0.545293	0.787599	0.442542	0.792067	0.541187
chr1	2163529	cg15132013	-0.295652	0.000606084	0.0140035	S_Shelf	0.597462	0.49709	0.651921	0.183593	0.402523	0.34568	0.838272	0.318077	0.838912	0.410436	0.664435	0.439201	0.831882	0.672555	0.742813	0.298413	0.884293	0.626603
chr17	79304600	cg09695261	-0.295528	4.55913e-07	0.000394891	OpenSea	0.989475	0.871488	0.987658	0.510073	0.714658	0.613327	0.986874	0.743761	0.986339	0.623814	0.958285	0.556519	0.989766	0.687483	0.969529	0.514609	0.979798	0.781554
chr20	34823957	cg17918326	-0.295488	6.0525e-07	0.00042385	N_Shore	0.965504	0.832972	0.949819	0.279111	0.691669	0.509473	0.964474	0.785115	0.952863	0.645943	0.926367	0.596741	0.932035	0.671468	0.937909	0.494402	0.953618	0.799638
chr3	45175421	cg09220326	-0.295459	0.000518432	0.0127292	OpenSea	0.710687	0.472094	0.478567	0.0825645	0.260654	0.178936	0.683512	0.329786	0.765514	0.206371	0.436732	0.339449	0.775474	0.501209	0.499288	0.134929	0.799239	0.505195
chr19	13951845	cg14901243	-0.295456	0.00277354	0.0362536	N_Shore	0.494167	0.43769	0.537373	0.152554	0.251983	0.160026	0.779109	0.256702	0.812656	0.400386	0.523643	0.315843	0.850261	0.540444	0.676826	0.173602	0.839057	0.668724
chr3	142854187	cg19145082	-0.295412	0.000601387	0.0139411	OpenSea	0.525386	0.385933	0.569791	0.107839	0.286267	0.198202	0.677048	0.214219	0.749512	0.293788	0.585136	0.520436	0.758275	0.436558	0.592376	0.170463	0.764341	0.521988
chr7	1607247	cg00294534	-0.29538	4.51182e-07	0.000394353	N_Shelf	0.741636	0.4743	0.69543	0.246184	0.433432	0.328925	0.731654	0.413016	0.717128	0.351007	0.625498	0.337953	0.744618	0.447628	0.682491	0.325282	0.752351	0.541524
chr7	100463206	cg19377250	-0.295275	0.000187256	0.00681135	N_Shore	0.681968	0.675429	0.783675	0.297477	0.531392	0.407487	0.831455	0.400495	0.900054	0.463032	0.615092	0.44076	0.904227	0.578385	0.76815	0.329668	0.901225	0.667028
chr1	152009772	cg19930352	-0.295256	1.11157e-06	0.000523975	S_Shore	0.739469	0.449711	0.467174	0.0835288	0.296379	0.214402	0.642839	0.413519	0.621557	0.150609	0.494776	0.263509	0.616078	0.258303	0.577345	0.196221	0.667117	0.435625
chr17	80290106	cg09043518	-0.295155	4.51985e-05	0.00299584	N_Shore	0.648032	0.603669	0.692714	0.348435	0.629544	0.452804	0.839152	0.521724	0.903659	0.45219	0.711439	0.549036	0.898315	0.504254	0.793296	0.279926	0.88591	0.633628
chr1	85764021	cg27183818	-0.295147	0.00288897	0.0371863	OpenSea	0.384334	0.504209	0.597321	0.166355	0.446421	0.259098	0.870902	0.289957	0.928153	0.531339	0.621939	0.431392	0.893234	0.584051	0.784097	0.38688	0.897172	0.613966
chr11	130036542	cg22110158	-0.29511	1.94613e-05	0.00192141	OpenSea	0.528369	0.359594	0.472296	0.139983	0.340504	0.18945	0.690224	0.313196	0.762677	0.237741	0.505566	0.276458	0.67473	0.337059	0.520625	0.238691	0.708192	0.455025
chr1	234700636	cg16365424	-0.295088	9.25977e-06	0.00130516	OpenSea	0.870309	0.653053	0.649906	0.185453	0.712593	0.536537	0.724254	0.725985	0.737961	0.390832	0.712481	0.322334	0.743999	0.386928	0.701163	0.247481	0.787045	0.53532
chr12	2445561	cg26361533	-0.295065	0.000569555	0.0134854	OpenSea	0.416216	0.224216	0.257614	0.0549943	0.10285	0.0745389	0.485092	0.0835641	0.728809	0.140059	0.386173	0.184543	0.65617	0.249519	0.421987	0.0504685	0.571894	0.309313
chr20	36153479	cg11421182	-0.294747	2.46493e-05	0.00214848	N_Shelf	0.51627	0.370005	0.491564	0.168635	0.397628	0.217469	0.601384	0.245158	0.771594	0.294978	0.519356	0.256966	0.692658	0.388737	0.597902	0.222486	0.708486	0.479682
chr3	149294286	cg06728055	-0.294673	0.00211779	0.0306714	OpenSea	0.488548	0.400703	0.436542	0.147535	0.234561	0.196167	0.736015	0.376771	0.872021	0.336207	0.507839	0.297556	0.810273	0.433798	0.682241	0.13856	0.808103	0.596795
chr2	238392110	cg16989719	-0.294626	0.000303592	0.00911861	N_Shelf	0.546673	0.552227	0.578458	0.18862	0.445911	0.357947	0.848886	0.44789	0.879707	0.28554	0.607062	0.417256	0.821884	0.501733	0.655064	0.253636	0.843983	0.571149
chr2	201217491	cg17868893	-0.29458	1.63537e-07	0.00029157	OpenSea	0.830059	0.539126	0.5973	0.142551	0.607637	0.286657	0.674334	0.595359	0.628052	0.297418	0.710502	0.364552	0.685153	0.322478	0.622791	0.376336	0.699852	0.47998
chr8	49320596	cg23138413	-0.294572	0.000134841	0.00561227	OpenSea	0.460647	0.351645	0.413778	0.131674	0.377231	0.202218	0.776372	0.255933	0.750872	0.295121	0.645096	0.380148	0.693854	0.446623	0.561524	0.23817	0.693508	0.420202
chr4	1332964	cg12382557	-0.294553	3.52786e-06	0.000828506	N_Shore	0.94437	0.799126	0.938777	0.370291	0.719137	0.453893	0.949154	0.685576	0.92788	0.588742	0.920996	0.75607	0.930064	0.723336	0.95626	0.341059	0.959353	0.876921
chr5	554886	cg01221209	-0.294533	3.9e-08	0.000196686	OpenSea	0.94819	0.761597	0.940402	0.439897	0.828032	0.640717	0.95812	0.783753	0.936892	0.619335	0.956868	0.597642	0.954983	0.66975	0.963434	0.421996	0.952664	0.854101
chr20	62367805	cg06653796	-0.294514	0.000821165	0.0169146	N_Shore	0.188906	0.34286	0.506561	0.165175	0.320758	0.224951	0.695019	0.221913	0.74298	0.262088	0.484943	0.222427	0.742887	0.320564	0.52172	0.204803	0.780126	0.368492
chr1	1610660	cg01189072	-0.294423	0.000557665	0.0133055	S_Shelf	0.788767	0.6722	0.941214	0.214513	0.491897	0.305691	0.946592	0.489401	0.945834	0.680155	0.820129	0.495635	0.926789	0.703865	0.92645	0.821972	0.940535	0.694966
chr8	74332815	cg24788090	-0.294385	1.40362e-05	0.00160273	OpenSea	0.848946	0.585492	0.7204	0.258458	0.477908	0.334709	0.820513	0.555303	0.863097	0.46714	0.695225	0.476249	0.828472	0.607879	0.801394	0.34114	0.844862	0.624983
chr8	11839844	cg22743884	-0.29432	0.000124547	0.0053496	OpenSea	0.760152	0.707757	0.82555	0.210095	0.713249	0.546936	0.891345	0.496059	0.870636	0.448074	0.867917	0.632459	0.868501	0.769027	0.857379	0.291361	0.861943	0.766029
chr1	223674115	cg12458966	-0.294237	7.703e-06	0.00120053	OpenSea	0.457886	0.246421	0.38349	0.0891846	0.383761	0.227982	0.570304	0.286169	0.746258	0.214084	0.349176	0.163091	0.606346	0.167755	0.450958	0.169902	0.615602	0.351061
chr13	50074189	cg16213217	-0.294231	0.000956583	0.0185922	S_Shelf	0.566299	0.499916	0.695799	0.233856	0.538262	0.424493	0.900059	0.39369	0.916085	0.531525	0.778008	0.511393	0.922048	0.73117	0.854953	0.353123	0.907506	0.751771
chr1	14382172	cg08548284	-0.294222	0.000153949	0.00605534	OpenSea	0.746447	0.544205	0.72823	0.154806	0.49262	0.340423	0.809569	0.419088	0.844656	0.522569	0.665893	0.435235	0.862	0.641417	0.697142	0.372472	0.838719	0.607062
chr3	131068941	cg27514336	-0.294204	1.15182e-05	0.00145765	OpenSea	0.925636	0.698952	0.866854	0.189634	0.731167	0.543087	0.923348	0.644535	0.889028	0.601836	0.861744	0.742118	0.902419	0.774919	0.919747	0.387699	0.897673	0.687
chr12	100535489	cg14292522	-0.294183	8.29633e-05	0.00420689	N_Shore	0.490824	0.221757	0.327199	0.129065	0.20519	0.153122	0.618548	0.15433	0.623576	0.173423	0.33068	0.186766	0.7607	0.265406	0.449981	0.179086	0.617815	0.313911
chr10	114833720	cg27062243	-0.294182	2.14427e-06	0.000677217	OpenSea	0.551554	0.342869	0.49994	0.158564	0.36706	0.187689	0.697871	0.283791	0.688595	0.194989	0.462029	0.238889	0.652387	0.339093	0.499051	0.210648	0.62731	0.441624
chr7	130572465	cg11060604	-0.294024	1.22966e-05	0.00150647	OpenSea	0.849994	0.706521	0.876934	0.31229	0.586598	0.42333	0.875669	0.607999	0.885317	0.53131	0.799084	0.487243	0.87109	0.674163	0.860046	0.339908	0.894896	0.770644
chr2	33436054	cg14065857	-0.294012	0.00465052	0.0499953	OpenSea	0.519248	0.47098	0.5937	0.150642	0.178855	0.23499	0.80937	0.151083	0.708469	0.36718	0.652323	0.318777	0.795168	0.64241	0.772233	0.199316	0.811801	0.659681
chr2	234913188	cg02952295	-0.294004	8.91539e-05	0.00438688	OpenSea	0.776854	0.558555	0.726599	0.139924	0.510315	0.187089	0.763035	0.390496	0.61069	0.518489	0.771598	0.358437	0.731052	0.503164	0.713732	0.285248	0.65271	0.669144
chr3	58984465	cg04246167	-0.293888	0.000718871	0.0155654	OpenSea	0.626795	0.502502	0.648276	0.158711	0.420191	0.298813	0.83197	0.465041	0.898824	0.449841	0.711704	0.56909	0.856114	0.577618	0.754414	0.272959	0.863943	0.672666
chr4	140910561	cg03597159	-0.29376	0.000178568	0.00661395	OpenSea	0.823661	0.580012	0.819553	0.274529	0.642189	0.433477	0.894437	0.4452	0.872995	0.513563	0.806048	0.764519	0.890732	0.727238	0.89616	0.318747	0.881934	0.826582
chr17	76932332	cg17552357	-0.293725	0.000164898	0.00630965	OpenSea	0.946682	0.709035	0.917616	0.406228	0.508446	0.321418	0.968737	0.664008	0.958818	0.489025	0.766893	0.797327	0.960135	0.796094	0.888401	0.313291	0.960508	0.736284
chr7	158225083	cg18021623	-0.293704	4.3792e-07	0.000391741	OpenSea	0.892371	0.624956	0.650745	0.191141	0.532658	0.315577	0.685756	0.508853	0.672345	0.325372	0.608845	0.336141	0.710786	0.397724	0.633151	0.313216	0.716718	0.447062
chr17	37385773	cg02184226	-0.29366	0.00028175	0.0087213	S_Shelf	0.808005	0.628782	0.83104	0.236962	0.484825	0.397717	0.87063	0.53326	0.919385	0.683971	0.741043	0.515756	0.910795	0.652209	0.831783	0.274001	0.89456	0.726468
chr10	114635839	cg03254336	-0.293655	0.000297938	0.00900729	OpenSea	0.399948	0.288627	0.399295	0.0835058	0.196428	0.140667	0.659463	0.233267	0.756745	0.227762	0.50948	0.227027	0.630272	0.284624	0.465096	0.193334	0.728025	0.423043
chr7	144081684	cg19242984	-0.29364	0.000102406	0.00473894	OpenSea	0.857678	0.622348	0.855622	0.205853	0.46994	0.192191	0.721323	0.678416	0.746425	0.342393	0.770774	0.387325	0.676847	0.55219	0.761432	0.345039	0.719213	0.610737
chr8	1878323	cg01824603	-0.293599	4.14942e-05	0.00285966	OpenSea	0.62132	0.687351	0.838293	0.288218	0.619975	0.471001	0.869927	0.495393	0.805314	0.405853	0.72279	0.429018	0.86923	0.525008	0.755983	0.293169	0.854416	0.719845
chr5	52937992	cg12351310	-0.293596	0.000679813	0.0150512	OpenSea	0.556422	0.481221	0.524467	0.195346	0.32387	0.413552	0.683854	0.332741	0.776791	0.210294	0.330711	0.190478	0.860839	0.374023	0.593387	0.163446	0.785359	0.432234
chr2	240197131	cg05903736	-0.293589	0.0015433	0.0250243	S_Shore	0.371784	0.308365	0.456185	0.187168	0.222443	0.14427	0.703701	0.247593	0.793428	0.26536	0.461049	0.334465	0.788368	0.408587	0.61655	0.166519	0.79685	0.50573
chr5	157883933	cg22790839	-0.293503	0.000549862	0.0131998	OpenSea	0.394693	0.338753	0.416486	0.113096	0.23807	0.112459	0.662697	0.280914	0.769265	0.257651	0.609014	0.344052	0.72011	0.354229	0.573319	0.200793	0.709714	0.449894
chr16	70728001	cg27076536	-0.293415	3.45966e-06	0.000822995	OpenSea	0.944299	0.697328	0.841496	0.294452	0.616486	0.393124	0.864932	0.595186	0.872143	0.544827	0.732044	0.501217	0.855423	0.627995	0.833828	0.408992	0.832377	0.689172
chr15	60654693	cg03957109	-0.293309	0.000260351	0.00832832	OpenSea	0.856022	0.536339	0.916728	0.674139	0.480618	0.459977	0.93128	0.501046	0.927407	0.421803	0.585527	0.328203	0.879025	0.632639	0.729963	0.184324	0.928943	0.857257
chr5	172185201	cg01905967	-0.293269	0.000102671	0.00474758	OpenSea	0.620741	0.560769	0.763559	0.232972	0.455138	0.349803	0.807621	0.398399	0.83241	0.418473	0.669879	0.434407	0.812004	0.609269	0.774063	0.315223	0.84003	0.616711
chr15	92058845	cg09782560	-0.293253	0.000514659	0.0126718	OpenSea	0.487389	0.340752	0.401324	0.0748187	0.176636	0.143	0.630848	0.263333	0.749737	0.195915	0.378352	0.220014	0.70996	0.31784	0.485131	0.0853838	0.711007	0.450052
chr12	65927079	cg17656763	-0.293181	9.91416e-06	0.00134659	OpenSea	0.656474	0.455123	0.668532	0.185959	0.623041	0.335857	0.627815	0.514507	0.654151	0.121719	0.532946	0.296125	0.724972	0.317358	0.629158	0.428315	0.711343	0.534837
chr2	9705768	cg20899781	-0.293132	4.3652e-05	0.00293531	OpenSea	0.762301	0.477387	0.552349	0.159046	0.370486	0.272421	0.57297	0.354525	0.81962	0.267061	0.500403	0.275869	0.678117	0.425013	0.567486	0.219885	0.721554	0.455896
chr19	2525231	cg04178634	-0.292892	1.24732e-05	0.00151503	Island	0.836337	0.557546	0.791394	0.232758	0.438126	0.258233	0.795809	0.493562	0.778314	0.334048	0.634316	0.338821	0.732269	0.495494	0.682678	0.486697	0.691552	0.547611
chr13	74512598	cg09874659	-0.292848	1.18265e-05	0.00147882	OpenSea	0.906769	0.767975	0.92146	0.31283	0.712505	0.369082	0.917575	0.667032	0.946995	0.690896	0.935554	0.610477	0.934993	0.795643	0.905967	0.480531	0.908151	0.759875
chr2	220554043	cg06873564	-0.29284	0.000339218	0.00976518	OpenSea	0.830156	0.634081	0.839769	0.218549	0.681625	0.628287	0.897428	0.553488	0.902976	0.527179	0.782551	0.47189	0.879981	0.870111	0.897426	0.319042	0.900645	0.754368
chr5	74862702	cg05673882	-0.292764	0.00355839	0.0423204	OpenSea	0.227452	0.25833	0.330923	0.0760375	0.114755	0.104655	0.671384	0.0830765	0.721012	0.156819	0.377555	0.185279	0.756445	0.34229	0.462894	0.128451	0.732461	0.425071
chr3	64200005	cg18450254	-0.292563	0.000267381	0.00846218	OpenSea	0.457355	0.327534	0.419902	0.16774	0.170757	0.163887	0.579425	0.166205	0.688516	0.0994023	0.352866	0.170568	0.670932	0.307411	0.488088	0.0730899	0.687985	0.406921
chr14	100497940	cg20488673	-0.292552	0.000197058	0.00702784	OpenSea	0.751173	0.456772	0.442594	0.114904	0.338317	0.201954	0.666732	0.381499	0.861234	0.343145	0.497625	0.325469	0.673031	0.360683	0.561192	0.19593	0.66889	0.447463
chr14	74462914	cg19580263	-0.292481	5.47724e-07	0.000414527	OpenSea	0.939966	0.795227	0.934661	0.382664	0.700361	0.524086	0.917693	0.660519	0.900424	0.554965	0.763052	0.530243	0.901284	0.613468	0.888083	0.44298	0.916131	0.725177
chr1	32410614	cg11756095	-0.29247	0.00266584	0.035367	Island	0.199905	0.145352	0.268213	0.0299812	0.046478	0.141611	0.530553	0.0701458	0.656734	0.132378	0.223301	0.0781329	0.665686	0.190748	0.389096	0.0268724	0.707282	0.239802
chr1	27189648	cg17330303	-0.292363	2.91548e-05	0.00236559	N_Shore	0.988322	0.74375	0.971951	0.371185	0.590565	0.462763	0.948404	0.674739	0.962948	0.617625	0.795888	0.587266	0.977827	0.687835	0.912645	0.563512	0.943104	0.751708
chr12	132221835	cg05646575	-0.292361	2.65547e-06	0.000750549	S_Shelf	0.781045	0.497539	0.677979	0.222205	0.5196	0.391347	0.803514	0.570392	0.797199	0.414482	0.688494	0.350612	0.800482	0.551117	0.76821	0.414083	0.787694	0.58119
chr5	123985368	cg21213593	-0.292315	0.00139678	0.0235519	N_Shelf	0.215795	0.205339	0.317767	0.0686829	0.186273	0.0647345	0.634766	0.114074	0.720512	0.232737	0.34159	0.193594	0.727549	0.301693	0.435095	0.0964565	0.692085	0.363282
chr2	28873060	cg13156207	-0.292162	0.000355387	0.0100438	OpenSea	0.513058	0.610312	0.783341	0.278791	0.554164	0.426322	0.905116	0.437536	0.938224	0.567148	0.866242	0.52914	0.869669	0.657823	0.854383	0.385259	0.885805	0.648217
chr2	239047245	cg02931058	-0.292051	0.00156129	0.0252044	N_Shore	0.398884	0.429223	0.660911	0.191316	0.291434	0.247397	0.745259	0.261855	0.814739	0.417187	0.530888	0.409681	0.839695	0.465849	0.670126	0.228526	0.857213	0.52966
chr2	80724209	cg06968859	-0.292024	3.79896e-05	0.00272006	OpenSea	0.540635	0.384575	0.560277	0.15045	0.411489	0.129305	0.604527	0.163577	0.541571	0.343963	0.608435	0.27833	0.59139	0.497801	0.598643	0.150716	0.678537	0.408573
chr1	172321067	cg18126802	-0.291996	0.000155739	0.00610183	OpenSea	0.863502	0.597556	0.81593	0.188269	0.786952	0.638906	0.745228	0.699873	0.699277	0.227141	0.577061	0.365046	0.771559	0.58114	0.733589	0.267674	0.755013	0.554547
chr17	45699260	cg21332304	-0.291986	4.17177e-05	0.00286843	OpenSea	0.92826	0.626661	0.82384	0.261366	0.565914	0.531988	0.905066	0.546436	0.903645	0.496757	0.759246	0.528049	0.866644	0.75294	0.852046	0.338141	0.900795	0.795244
chr11	34771918	cg23201812	-0.291931	4.34565e-06	0.000901325	OpenSea	0.441782	0.187893	0.296515	0.0746427	0.18188	0.113752	0.572466	0.124323	0.658177	0.107272	0.406113	0.168252	0.508291	0.16597	0.343825	0.0974589	0.503356	0.245462
chr17	70120411	cg21049501	-0.291893	3.50999e-05	0.00260302	Island	0.798355	0.709733	0.784831	0.241078	0.543547	0.533439	0.700436	0.629117	0.615369	0.259529	0.679489	0.283807	0.628192	0.261136	0.759091	0.208316	0.749492	0.505609
chr16	90066769	cg06513470	-0.291846	2.82071e-07	0.000341046	S_Shore	0.796477	0.706868	0.825948	0.328675	0.681379	0.578294	0.844918	0.538406	0.857897	0.482837	0.825179	0.461917	0.855096	0.51333	0.8526	0.467992	0.829211	0.66377
chr6	30720203	cg24859433	-0.291744	6.37851e-07	0.000431526	OpenSea	0.798565	0.349346	0.442256	0.102263	0.353829	0.234885	0.578321	0.346883	0.617829	0.196649	0.451397	0.250459	0.581669	0.313962	0.545693	0.232821	0.64694	0.363531
chr3	69834386	cg04811592	-0.291704	0.000190083	0.00687296	OpenSea	0.955345	0.539767	0.747493	0.195106	0.539894	0.583076	0.869508	0.476562	0.933009	0.432155	0.776342	0.662056	0.88824	0.752351	0.826869	0.416976	0.911285	0.764599
chr12	57674183	cg26650359	-0.291677	0.000682929	0.0150869	OpenSea	0.192664	0.100123	0.207466	0.0753446	0.122513	0.0815473	0.449134	0.105483	0.69419	0.092442	0.323354	0.104544	0.609395	0.108844	0.330557	0.152487	0.810785	0.294154
chr17	48367746	cg03966751	-0.291644	0.000685582	0.0151142	OpenSea	0.396673	0.256979	0.34293	0.0782822	0.143553	0.134461	0.652387	0.131239	0.712527	0.181423	0.351652	0.185959	0.648727	0.314681	0.458429	0.0592665	0.669968	0.409758
chr15	58733736	cg12581682	-0.29162	4.125e-06	0.000881285	OpenSea	0.949581	0.800322	0.890341	0.431606	0.579256	0.447496	0.918829	0.580662	0.901277	0.5693	0.826384	0.549977	0.933179	0.682967	0.895239	0.368856	0.94171	0.780027
chr13	102103051	cg22202381	-0.291594	6.97409e-05	0.00379181	N_Shelf	0.806353	0.564208	0.726404	0.200976	0.593535	0.29212	0.727735	0.558651	0.821755	0.541162	0.789958	0.57264	0.78573	0.610221	0.837461	0.251799	0.831934	0.704741
chr7	959759	cg12381074	-0.291484	4.13529e-05	0.00285737	Island	0.843107	0.661144	0.925093	0.33053	0.596715	0.435665	0.91474	0.542928	0.906723	0.532849	0.826557	0.527537	0.900392	0.611867	0.88801	0.572395	0.913027	0.876091
chr17	40705588	cg01612247	-0.291443	9.90754e-05	0.00465367	Island	0.786301	0.609039	0.814588	0.28104	0.458175	0.327527	0.873528	0.46839	0.910371	0.549662	0.654836	0.526641	0.854226	0.437223	0.81164	0.561488	0.909922	0.689591
chr2	43269469	cg12542656	-0.291284	0.00195679	0.0291416	OpenSea	0.481134	0.466568	0.628572	0.19788	0.333891	0.203214	0.757425	0.283991	0.830284	0.33419	0.586579	0.523999	0.789029	0.604401	0.682644	0.145839	0.87743	0.585346
chr7	101596140	cg01310482	-0.291246	1.81189e-05	0.00185742	OpenSea	0.694174	0.725431	0.809875	0.32938	0.652126	0.448903	0.836488	0.472513	0.887827	0.457825	0.808787	0.554418	0.852966	0.551489	0.842817	0.357478	0.861059	0.727467
chr1	153581793	cg18859033	-0.291232	1.69409e-05	0.00178287	OpenSea	0.652961	0.572055	0.696651	0.123287	0.509849	0.289199	0.744801	0.532816	0.659153	0.22589	0.518993	0.316982	0.733724	0.448865	0.627487	0.243887	0.816718	0.586271
chr20	43036036	cg07906484	-0.291155	1.27048e-05	0.00152914	OpenSea	0.628015	0.548481	0.724661	0.230071	0.510099	0.396062	0.802674	0.494662	0.847061	0.42307	0.661611	0.404768	0.800053	0.470658	0.728278	0.368967	0.817478	0.562795
chr10	124067402	cg10462187	-0.291149	2.64145e-05	0.0022374	OpenSea	0.55369	0.343698	0.517068	0.160439	0.433571	0.224857	0.674614	0.20726	0.751037	0.265131	0.365438	0.183725	0.652027	0.376156	0.581104	0.248485	0.575739	0.474199
chr1	153581494	cg07910075	-0.291044	1.24699e-05	0.00151503	OpenSea	0.752929	0.51394	0.704485	0.183166	0.491181	0.31287	0.743533	0.634065	0.665569	0.224931	0.540579	0.411045	0.817108	0.460641	0.721147	0.360674	0.845192	0.560995
chr19	611506	cg26580869	-0.290973	0.000669945	0.014922	Island	0.347736	0.332469	0.463668	0.11868	0.364798	0.217136	0.645692	0.200172	0.856603	0.236637	0.581036	0.261297	0.64407	0.416592	0.480865	0.268775	0.766988	0.480944
chr1	120354159	cg00808492	-0.290937	4.12374e-06	0.000881285	OpenSea	0.924947	0.882234	0.903674	0.495259	0.918175	0.61493	0.911881	0.820613	0.879494	0.183309	0.890509	0.569141	0.913885	0.718923	0.91561	0.551705	0.926696	0.730322
chr10	77258084	cg03458316	-0.29092	4.9133e-06	0.000955071	OpenSea	0.795534	0.660158	0.815919	0.288604	0.726168	0.650772	0.841551	0.519148	0.920462	0.42848	0.837425	0.516936	0.881392	0.575129	0.837182	0.506213	0.830495	0.72241
chr12	96613911	cg01291854	-0.290809	0.000100323	0.00468988	OpenSea	0.926832	0.748845	0.931671	0.266957	0.595238	0.38316	0.931496	0.665541	0.936068	0.611186	0.847172	0.496775	0.906972	0.863863	0.918284	0.488461	0.906091	0.757756
chr11	43852883	cg14753094	-0.290803	4.12128e-05	0.00285341	OpenSea	0.925849	0.744503	0.882022	0.280104	0.572248	0.359801	0.902518	0.622862	0.912103	0.412164	0.827109	0.641504	0.876565	0.80863	0.900523	0.441956	0.886475	0.756658
chr13	27610741	cg00674220	-0.290802	8.2111e-05	0.00418246	OpenSea	0.697509	0.593783	0.790399	0.254992	0.491127	0.279943	0.833996	0.433818	0.848419	0.409098	0.601231	0.415552	0.790267	0.641492	0.755778	0.352587	0.808122	0.618368
chr7	74075317	cg21983531	-0.290767	0.000541393	0.0130643	S_Shelf	0.438374	0.52238	0.601285	0.266703	0.43286	0.328506	0.817293	0.309802	0.883999	0.371478	0.6438	0.397914	0.793505	0.465448	0.709928	0.280104	0.854764	0.616572
chr6	38141763	cg14151158	-0.290762	6.78495e-07	0.000439768	OpenSea	0.948944	0.787753	0.952863	0.437596	0.770617	0.530949	0.944212	0.647586	0.936148	0.685861	0.753688	0.530423	0.950074	0.58762	0.903144	0.573217	0.929925	0.691749
chr15	64539239	cg25581222	-0.290739	0.00239376	0.0331122	OpenSea	0.436704	0.435025	0.523943	0.203056	0.36927	0.302979	0.878872	0.305472	0.830217	0.468864	0.648688	0.393602	0.854374	0.609539	0.778658	0.194684	0.873224	0.66408
chr15	83501699	cg10025586	-0.290696	0.00195877	0.0291552	OpenSea	0.357005	0.41421	0.594153	0.245604	0.345575	0.214177	0.714832	0.24186	0.8445	0.413168	0.535309	0.345161	0.796312	0.462195	0.718682	0.126422	0.804621	0.631924
chr6	17116181	cg25637972	-0.290542	7.84001e-08	0.000242929	OpenSea	0.917751	0.66429	0.714493	0.287861	0.754738	0.546614	0.789344	0.645924	0.790709	0.412783	0.726375	0.408542	0.783501	0.416813	0.779854	0.451596	0.788911	0.596377
chr2	10302391	cg16421411	-0.290496	2.27795e-05	0.00207567	OpenSea	0.9688	0.64411	0.913821	0.357743	0.604849	0.446579	0.966253	0.658987	0.977328	0.613513	0.857973	0.876104	0.96221	0.598373	0.959661	0.641771	0.973692	0.732942
chr9	35844849	cg11825899	-0.290475	5.10844e-05	0.00319762	N_Shore	0.556864	0.431293	0.450355	0.0990118	0.24406	0.170572	0.644204	0.324356	0.680234	0.113949	0.311109	0.262982	0.676197	0.255768	0.506869	0.139945	0.715727	0.37347
chr2	239047336	cg02144874	-0.290348	0.000861763	0.0174172	N_Shore	0.601985	0.569047	0.728988	0.216515	0.378984	0.286852	0.850487	0.497727	0.934454	0.469957	0.663036	0.468617	0.866892	0.558765	0.748358	0.347783	0.896427	0.64121
chr22	46934981	cg11533712	-0.290123	0.000159851	0.00619621	S_Shore	0.447476	0.421798	0.436088	0.113439	0.206883	0.159909	0.620839	0.204527	0.730906	0.195525	0.380849	0.235317	0.683446	0.269777	0.50503	0.170834	0.703849	0.333136
chr1	64197478	cg02068356	-0.290118	9.14052e-06	0.00129986	OpenSea	0.534881	0.375594	0.4808	0.122663	0.289193	0.209256	0.606402	0.256654	0.676599	0.203954	0.427468	0.231268	0.651921	0.295821	0.600475	0.22389	0.675092	0.412668
chr1	146763914	cg02070740	-0.290049	0.000331502	0.00961809	OpenSea	0.814966	0.623041	0.848281	0.253507	0.593267	0.510251	0.898582	0.538397	0.865859	0.484319	0.843171	0.639523	0.909139	0.836815	0.898486	0.279709	0.910588	0.806336
chr1	145456128	cg19266329	-0.290026	3.3446e-06	0.000813566	OpenSea	0.51767	0.371649	0.468782	0.0858001	0.318092	0.168125	0.600753	0.253037	0.670201	0.144593	0.465195	0.211375	0.606423	0.237304	0.416888	0.180952	0.573011	0.373942
chr12	52208899	cg20077028	-0.289951	0.000225479	0.00764155	S_Shore	0.705136	0.66889	0.690762	0.181734	0.379033	0.257728	0.808499	0.487766	0.802058	0.452974	0.595785	0.379128	0.849216	0.508096	0.710869	0.230735	0.855507	0.620254
chr7	137367341	cg02920600	-0.28992	0.00141283	0.0237333	OpenSea	0.425725	0.510559	0.732729	0.185333	0.393397	0.316813	0.829804	0.38261	0.869861	0.441662	0.706845	0.498676	0.89597	0.561116	0.761363	0.381608	0.898297	0.626335
chr1	12204096	cg06853894	-0.289886	0.00218635	0.0312957	OpenSea	0.395628	0.435144	0.487811	0.131291	0.253213	0.146538	0.76925	0.273577	0.776481	0.338821	0.484307	0.31225	0.802896	0.520973	0.608341	0.171949	0.860434	0.498845
chr17	75315108	cg07863022	-0.289839	0.000186407	0.00678997	OpenSea	0.372137	0.31293	0.440099	0.12298	0.211077	0.141303	0.590392	0.212311	0.633532	0.136355	0.359267	0.159183	0.612739	0.243594	0.504298	0.0326967	0.701873	0.455506
chr3	133776357	cg15765546	-0.28957	3.43088e-06	0.000821013	OpenSea	0.725121	0.520147	0.627359	0.177021	0.481881	0.313767	0.748802	0.45093	0.748882	0.418468	0.612728	0.313146	0.742255	0.488923	0.665549	0.30458	0.780231	0.5397
chr16	85070825	cg00044372	-0.289387	0.000989421	0.0189786	OpenSea	0.750532	0.667632	0.808903	0.242447	0.530384	0.349468	0.804573	0.382245	0.91377	0.439104	0.769815	0.72854	0.855173	0.721088	0.814298	0.228765	0.861412	0.745086
chr1	150480534	cg03818307	-0.289366	0.000528458	0.0128736	OpenSea	0.534336	0.464855	0.594202	0.183252	0.303168	0.232821	0.723631	0.340681	0.857508	0.40076	0.505704	0.308106	0.751859	0.389288	0.645168	0.171746	0.76145	0.58122
chr7	151493629	cg21764708	-0.289331	9.88077e-05	0.00464565	OpenSea	0.789354	0.60455	0.786709	0.294083	0.511336	0.491307	0.840405	0.525983	0.873248	0.424119	0.743819	0.437739	0.894594	0.763636	0.808779	0.356637	0.888454	0.634662
chr10	34817409	cg19017553	-0.289282	0.000115654	0.00509852	OpenSea	0.617654	0.418538	0.542895	0.153226	0.447791	0.20311	0.74511	0.351422	0.782863	0.315101	0.617648	0.368576	0.769116	0.571316	0.674858	0.318839	0.688808	0.583083
chr5	40841590	cg05981038	-0.289254	0.00241852	0.0333201	OpenSea	0.171155	0.257878	0.357729	0.122808	0.119367	0.0972175	0.587993	0.119297	0.70406	0.140959	0.220155	0.122902	0.767904	0.165709	0.469348	0.0890068	0.685589	0.364242
chr5	56989227	cg25565203	-0.289213	5.42436e-06	0.00100515	OpenSea	0.695303	0.409234	0.441077	0.111932	0.370783	0.265283	0.699156	0.38608	0.689827	0.241134	0.486602	0.285444	0.68639	0.34676	0.655889	0.273351	0.64659	0.449482
chr5	136478693	cg06438559	-0.289203	0.000211635	0.00735993	OpenSea	0.539106	0.474354	0.585189	0.169779	0.416516	0.215694	0.695263	0.23576	0.787616	0.421616	0.651618	0.453179	0.782949	0.503118	0.786839	0.358263	0.765476	0.575984
chr15	29969096	cg27305460	-0.289131	9.36651e-07	0.000495722	S_Shore	0.5384	0.278277	0.486442	0.133855	0.360141	0.203543	0.579509	0.252668	0.65965	0.180577	0.504494	0.258251	0.612156	0.266381	0.534239	0.210973	0.566257	0.454581
chr4	184908739	cg18628646	-0.289078	8.81955e-06	0.00127944	OpenSea	0.802949	0.522772	0.746647	0.229453	0.532125	0.281819	0.82243	0.569511	0.83809	0.50274	0.554496	0.348614	0.775653	0.496312	0.692168	0.399681	0.815464	0.627422
chr6	169852316	cg07086674	-0.289053	0.000184888	0.00675708	Island	0.85517	0.688847	0.878203	0.340115	0.477048	0.288361	0.885482	0.56398	0.924041	0.505174	0.806825	0.759813	0.892531	0.72748	0.85485	0.383751	0.925735	0.640883
chr9	27408242	cg14643264	-0.289053	0.00358459	0.0425052	OpenSea	0.516102	0.472505	0.654176	0.157844	0.380431	0.301736	0.833408	0.211462	0.922796	0.442382	0.624034	0.528363	0.867611	0.681281	0.708174	0.332789	0.883326	0.660219
chr17	75316233	cg03330678	-0.288955	0.000125581	0.00537552	OpenSea	0.400341	0.372026	0.495482	0.18716	0.329554	0.336339	0.611947	0.243391	0.745188	0.189006	0.417224	0.234225	0.698175	0.28839	0.541605	0.113567	0.751066	0.425888
chr10	123886914	cg26111575	-0.28881	5.10493e-07	0.000403043	OpenSea	0.488101	0.259132	0.403814	0.101758	0.239939	0.11493	0.549249	0.175606	0.62017	0.117457	0.322168	0.155967	0.530794	0.146333	0.359273	0.176275	0.601729	0.268485
chr12	125578483	cg01392656	-0.288795	3.20078e-05	0.00248013	Island	0.874321	0.575081	0.935587	0.29218	0.65515	0.430103	0.79146	0.708653	0.84499	0.515132	0.567898	0.345927	0.800596	0.495779	0.777874	0.519699	0.842775	0.608941
chr3	59804435	cg01556706	-0.288709	0.000719268	0.0155692	OpenSea	0.574186	0.416312	0.557315	0.103072	0.242508	0.140129	0.687245	0.355547	0.76644	0.273587	0.364607	0.271677	0.776882	0.459482	0.50236	0.156545	0.753253	0.450064
chr6	30131467	cg27583815	-0.288698	2.22947e-07	0.000317863	OpenSea	0.838487	0.559104	0.788401	0.332296	0.64245	0.562773	0.852966	0.560253	0.865527	0.546099	0.818857	0.480944	0.859356	0.532961	0.815666	0.456839	0.825029	0.677192
chr22	37908796	cg03338209	-0.288619	8.3259e-05	0.00421638	N_Shelf	0.65787	0.311529	0.501605	0.122084	0.215686	0.104884	0.471937	0.302198	0.716257	0.0921259	0.228367	0.155128	0.472661	0.107959	0.436121	0.33331	0.635718	0.209432
chr10	99648780	cg04888360	-0.288607	9.27222e-07	0.000493687	OpenSea	0.463801	0.21679	0.380959	0.11533	0.322624	0.137306	0.600234	0.244524	0.60985	0.136638	0.35004	0.194145	0.585523	0.131814	0.424032	0.263573	0.62067	0.320147
chr11	108408981	cg07774251	-0.28856	5.62331e-05	0.00336982	OpenSea	0.698801	0.581491	0.789605	0.261514	0.560777	0.313437	0.823164	0.507182	0.854399	0.421931	0.525879	0.308971	0.8101	0.592084	0.75188	0.413368	0.856066	0.67365
chr13	22247214	cg04223548	-0.288491	0.00159431	0.0255209	N_Shore	0.368093	0.297248	0.472264	0.425031	0.197362	0.10826	0.715335	0.140942	0.763186	0.263713	0.423665	0.207227	0.800191	0.415121	0.578162	0.175769	0.576548	0.265077
chr7	98871769	cg14606858	-0.28844	0.00303266	0.0383305	OpenSea	0.23849	0.381748	0.392449	0.15766	0.21283	0.188769	0.707107	0.15561	0.773894	0.228408	0.463947	0.270319	0.761722	0.322624	0.534044	0.128838	0.822432	0.476982
chr8	101348456	cg10334750	-0.28843	7.75283e-05	0.00403692	OpenSea	0.924168	0.635435	0.869857	0.309269	0.525181	0.504002	0.903616	0.674562	0.926202	0.496089	0.539725	0.439022	0.919164	0.683971	0.820892	0.436681	0.935236	0.589138
chr2	135149599	cg07319315	-0.288428	5.72261e-06	0.00103555	OpenSea	0.860423	0.80756	0.923708	0.371411	0.706985	0.552479	0.950702	0.762054	0.933335	0.548773	0.818984	0.504002	0.94638	0.690228	0.922922	0.411283	0.940287	0.760086
chr12	30947871	cg23378074	-0.288232	1.32336e-06	0.000555838	N_Shore	0.738442	0.546786	0.744314	0.262205	0.51031	0.399196	0.735186	0.525361	0.805472	0.396666	0.739461	0.467747	0.699583	0.476603	0.784432	0.32802	0.799059	0.559591
chr11	12188996	cg01963702	-0.288224	1.18061e-05	0.00147852	OpenSea	0.886741	0.845423	0.915624	0.294181	0.691294	0.549113	0.946758	0.663546	0.955233	0.593218	0.885082	0.539351	0.942174	0.75197	0.943822	0.491739	0.947976	0.792145
chr1	6531727	cg16711332	-0.288175	1.37668e-05	0.00158632	Island	0.978385	0.731405	0.846239	0.254976	0.571936	0.455346	0.819462	0.615568	0.925934	0.536373	0.842008	0.681365	0.936499	0.720449	0.967133	0.544685	0.9356	0.689458
chr1	12609616	cg19263548	-0.288167	1.48201e-05	0.00164923	OpenSea	0.873569	0.509896	0.704322	0.26476	0.47297	0.373151	0.828441	0.513683	0.845138	0.504062	0.623177	0.479945	0.805571	0.594484	0.793124	0.400225	0.869629	0.582228
chr4	96051461	cg21574271	-0.288151	0.00279975	0.0364633	OpenSea	0.464375	0.454444	0.644345	0.142516	0.237288	0.173337	0.654814	0.149405	0.729246	0.33619	0.543843	0.297009	0.754831	0.541531	0.57352	0.0565686	0.686537	0.54444
chr8	12584192	cg24921221	-0.288128	9.16727e-06	0.00130183	OpenSea	0.409964	0.158749	0.305333	0.102154	0.175265	0.124517	0.497518	0.0925227	0.627013	0.104557	0.291587	0.127733	0.566611	0.163341	0.356077	0.113104	0.607574	0.257111
chr1	234908514	cg23811057	-0.288112	0.000293854	0.0089416	OpenSea	0.239073	0.227205	0.366411	0.13245	0.237858	0.0940888	0.580419	0.133783	0.693831	0.226015	0.346521	0.179377	0.669803	0.242781	0.485179	0.102418	0.676001	0.363972
chr2	102327511	cg05113410	-0.288094	0.000288343	0.00884616	OpenSea	0.520137	0.495471	0.690193	0.36303	0.454691	0.231597	0.823369	0.362436	0.873154	0.491965	0.591201	0.29226	0.830772	0.514894	0.72501	0.417587	0.844781	0.591224
chr3	141087190	cg13029400	-0.28789	2.96729e-05	0.00239245	OpenSea	0.531458	0.246452	0.42434	0.0353996	0.215064	0.134989	0.544401	0.327018	0.554039	0.0889344	0.200805	0.0997369	0.584358	0.184785	0.460972	0.169856	0.619075	0.256332
chr12	6442954	cg08418872	-0.287832	0.00204982	0.0300109	OpenSea	0.584641	0.536933	0.704118	0.278874	0.530859	0.411515	0.942397	0.556556	0.938868	0.45674	0.811801	0.527663	0.943633	0.845977	0.859272	0.300525	0.94432	0.754638
chr1	155165346	cg05778494	-0.287742	3.38015e-06	0.0008152	S_Shore	0.690942	0.453617	0.683671	0.115997	0.530953	0.309196	0.6136	0.468114	0.639282	0.208159	0.450393	0.287642	0.609636	0.321246	0.566091	0.219132	0.604217	0.41601
chr17	75096239	cg11597902	-0.287548	0.00356876	0.042396	OpenSea	0.778221	0.637523	0.621299	0.275145	0.378997	0.349858	0.810382	0.464995	0.946423	0.427797	0.782476	0.83382	0.944748	0.520911	0.802354	0.185267	0.92551	0.707164
chr7	26193032	cg21699330	-0.287224	0.00121929	0.0216146	S_Shore	0.243079	0.332878	0.458736	0.162535	0.271885	0.144062	0.706914	0.163249	0.614473	0.174874	0.39422	0.246514	0.746951	0.407755	0.510524	0.12667	0.820217	0.423444
chr3	111313065	cg23670794	-0.287219	9.75213e-05	0.00460831	OpenSea	0.701736	0.694741	0.835689	0.302611	0.709226	0.457673	0.924688	0.556099	0.925244	0.632303	0.87566	0.540504	0.911242	0.802134	0.875232	0.382411	0.925224	0.730498
chr1	151967449	cg06698332	-0.287184	3.13422e-05	0.00245733	S_Shore	0.826778	0.68968	0.808801	0.237518	0.700493	0.505943	0.856782	0.603429	0.77941	0.41246	0.802383	0.541909	0.818017	0.563713	0.732905	0.21271	0.701242	0.67479
chr2	113464048	cg00522451	-0.287105	0.0011293	0.0206117	OpenSea	0.405973	0.498937	0.624078	0.211326	0.386255	0.206017	0.792786	0.294552	0.794392	0.267327	0.640399	0.600758	0.803043	0.466788	0.693793	0.208659	0.775529	0.577942
chr2	159981152	cg25032991	-0.286886	0.00052623	0.0128433	OpenSea	0.284754	0.168031	0.324979	0.126703	0.124738	0.099716	0.5737	0.115686	0.65617	0.12594	0.261592	0.153832	0.697902	0.209467	0.359152	0.143	0.706065	0.264703
chr1	62787266	cg15835664	-0.286831	7.16559e-05	0.00385351	S_Shelf	0.88379	0.568262	0.74618	0.266292	0.548373	0.40032	0.905767	0.53304	0.899061	0.557382	0.806277	0.640498	0.904149	0.775379	0.855747	0.416736	0.891699	0.701657
chr14	105437141	cg06799735	-0.286819	2.28087e-05	0.0020757	OpenSea	0.712437	0.448331	0.673379	0.235485	0.388914	0.292428	0.740434	0.371591	0.786349	0.382068	0.604456	0.38271	0.73203	0.525567	0.661345	0.303456	0.794824	0.571165
chr8	41592973	cg20468415	-0.286682	1.19316e-07	0.000264746	OpenSea	0.631826	0.454106	0.624819	0.136662	0.460972	0.24128	0.607229	0.362689	0.562666	0.180253	0.406909	0.188516	0.597733	0.24004	0.482583	0.222455	0.601431	0.370031
chr14	75039090	cg26084949	-0.286665	0.000131549	0.00553709	OpenSea	0.191999	0.135451	0.278874	0.0343777	0.0973597	0.0446363	0.495192	0.0511499	0.676451	0.0918184	0.279956	0.0999906	0.559615	0.184665	0.362718	0.0536875	0.494283	0.160685
chr10	5593926	cg17115419	-0.286573	0.000704257	0.0153634	OpenSea	0.648791	0.706477	0.780091	0.392056	0.533873	0.335656	0.888333	0.407027	0.93626	0.514621	0.798847	0.537225	0.947227	0.724229	0.886785	0.386009	0.935077	0.772825
chr8	37000786	cg21293455	-0.286566	2.51108e-05	0.00217057	OpenSea	0.927324	0.655208	0.763316	0.221596	0.520386	0.391001	0.874199	0.572055	0.868963	0.421216	0.866363	0.674845	0.86013	0.744503	0.838471	0.402463	0.889514	0.74668
chr5	73939283	cg23361127	-0.286503	0.00289799	0.0372671	S_Shore	0.648032	0.554816	0.533895	0.150821	0.354102	0.292033	0.796229	0.417331	0.900843	0.398457	0.600646	0.511234	0.824254	0.612824	0.754892	0.111636	0.922378	0.707596
chr5	127563986	cg11278749	-0.286476	0.000743145	0.0158946	OpenSea	0.654756	0.589026	0.720847	0.197219	0.400534	0.23414	0.84048	0.305516	0.804357	0.489528	0.728484	0.308763	0.837354	0.670773	0.771784	0.522434	0.820999	0.683914
chr6	78166436	cg01612140	-0.286458	0.00251346	0.0341355	OpenSea	0.547013	0.445025	0.512469	0.218096	0.231158	0.218701	0.747914	0.310908	0.820885	0.323724	0.47231	0.401534	0.811324	0.527079	0.62182	0.0919417	0.867546	0.517304
chr8	145023013	cg03280622	-0.286413	8.13375e-05	0.00415575	N_Shore	0.452005	0.302843	0.392689	0.0691053	0.138072	0.132895	0.601016	0.219868	0.591721	0.113909	0.32346	0.168081	0.607343	0.232142	0.41482	0.0839702	0.725115	0.345713
chr11	9549286	cg03668763	-0.286404	4.94789e-06	0.000959241	OpenSea	0.87763	0.677387	0.827611	0.31164	0.654825	0.33221	0.821213	0.627865	0.836886	0.459409	0.648857	0.28502	0.715772	0.624705	0.773703	0.376209	0.846866	0.731285
chr7	30509141	cg07277549	-0.286362	0.000280572	0.00869534	OpenSea	0.571602	0.397105	0.459556	0.146928	0.235629	0.120329	0.69976	0.340252	0.742023	0.0968842	0.243298	0.162428	0.653808	0.402513	0.496402	0.148069	0.695543	0.405857
chr13	100308186	cg00049616	-0.286334	1.42809e-07	0.000281492	N_Shelf	0.92934	0.717605	0.90789	0.43145	0.757935	0.61201	0.929661	0.65383	0.930152	0.626476	0.866069	0.524551	0.898234	0.770204	0.873706	0.4834	0.917519	0.61397
chr3	139372675	cg03891318	-0.286295	6.50334e-06	0.00110779	OpenSea	0.611284	0.424416	0.588023	0.187457	0.424473	0.309216	0.693174	0.353742	0.75931	0.310414	0.573706	0.366646	0.713216	0.445838	0.60507	0.269051	0.744649	0.469472
chr4	185339075	cg05501617	-0.286261	0.00260792	0.0349203	OpenSea	0.504536	0.481457	0.699899	0.210514	0.353651	0.219726	0.788811	0.27192	0.889018	0.388924	0.65155	0.518621	0.851859	0.638527	0.767735	0.386915	0.892919	0.707024
chr7	2109890	cg08607108	-0.286241	0.000219857	0.00753041	S_Shelf	0.76971	0.604508	0.902192	0.40012	0.546994	0.388483	0.874968	0.547692	0.952372	0.568334	0.881312	0.753282	0.877156	0.686034	0.861076	0.295135	0.862764	0.708783
chr13	114770710	cg04766043	-0.286222	3.88808e-08	0.000196686	N_Shelf	0.92192	0.732928	0.917523	0.39889	0.715296	0.541904	0.917177	0.700993	0.883456	0.626837	0.874944	0.584684	0.90183	0.635249	0.903796	0.456346	0.927124	0.709243
chr2	85637851	cg26476820	-0.286136	0.000309826	0.00922695	N_Shelf	0.624121	0.516912	0.664794	0.277268	0.380323	0.298039	0.810148	0.548313	0.858213	0.352517	0.680053	0.41611	0.879454	0.57009	0.725459	0.343479	0.883504	0.608116
chr2	45465395	cg13414270	-0.286097	0.00246102	0.0336988	OpenSea	0.306324	0.321112	0.374586	0.104174	0.190494	0.14769	0.713477	0.222868	0.799239	0.246679	0.462455	0.275199	0.735694	0.394981	0.535606	0.140414	0.766686	0.456576
chr2	158687877	cg20453861	-0.286025	5.75796e-05	0.00341004	OpenSea	0.789271	0.425704	0.593745	0.16134	0.391232	0.330196	0.769741	0.443162	0.672824	0.548715	0.648566	0.282215	0.77098	0.46349	0.794499	0.394033	0.727636	0.535416
chr2	101369330	cg05471495	-0.285961	0.00053779	0.0130117	OpenSea	0.197759	0.126469	0.253791	0.0697487	0.0745885	0.0508643	0.550184	0.158711	0.704618	0.102467	0.293824	0.143824	0.608186	0.109635	0.396864	0.0726973	0.547586	0.219332
chr2	47497026	cg07011538	-0.285821	3.20867e-05	0.00248474	N_Shelf	0.597022	0.404922	0.497616	0.133266	0.288962	0.207125	0.680473	0.343646	0.721539	0.212245	0.415709	0.261796	0.649682	0.372594	0.560408	0.185298	0.74867	0.4668
chr2	203244123	cg14787880	-0.285796	3.2658e-06	0.000809167	S_Shore	0.726775	0.514282	0.783792	0.22944	0.626125	0.330647	0.699614	0.526563	0.771826	0.399665	0.511266	0.34473	0.716413	0.414006	0.756506	0.48468	0.755627	0.531766
chr9	36738765	cg14607660	-0.285758	1.18064e-05	0.00147852	N_Shore	0.649708	0.489926	0.618053	0.146579	0.474553	0.175788	0.65907	0.351532	0.725381	0.288551	0.53948	0.37566	0.645126	0.460046	0.595646	0.253284	0.726987	0.520818
chr2	232507842	cg17490196	-0.285721	0.000726188	0.0156531	OpenSea	0.357011	0.337598	0.489553	0.151575	0.235045	0.163096	0.614933	0.22545	0.711741	0.189557	0.354204	0.236988	0.713887	0.346362	0.555205	0.0808607	0.773498	0.5021
chr10	3824516	cg14174912	-0.285721	0.00216228	0.0310912	S_Shore	0.197166	0.188801	0.365282	0.0768696	0.134066	0.110382	0.639233	0.10893	0.686945	0.120752	0.394759	0.163017	0.693417	0.333474	0.481282	0.188389	0.688858	0.418907
chr15	74249189	cg27181375	-0.285713	0.000453926	0.011699	OpenSea	0.223757	0.181977	0.270068	0.0551183	0.0702369	0.0484641	0.48915	0.0842239	0.714892	0.0849105	0.332865	0.127712	0.552835	0.141565	0.337815	0.0418283	0.593636	0.248039
chr20	60932415	cg15782228	-0.285634	0.000171687	0.00644907	OpenSea	0.396494	0.196107	0.499524	0.0911665	0.227151	0.12765	0.665276	0.471394	0.667826	0.17651	0.351422	0.226001	0.640823	0.302008	0.530665	0.158824	0.67964	0.33845
chr13	114881103	cg01811815	-0.285573	1.24463e-05	0.00151503	S_Shore	0.630067	0.430926	0.484974	0.10393	0.342224	0.170702	0.552238	0.294456	0.604515	0.273385	0.533124	0.257869	0.652411	0.361068	0.593612	0.129242	0.634653	0.436081
chr11	2925473	cg06048910	-0.285561	3.8578e-05	0.00274543	S_Shore	0.980504	0.719202	0.955006	0.382911	0.681891	0.59656	0.899485	0.661867	0.976715	0.587227	0.723394	0.496836	0.971148	0.669824	0.905212	0.59952	0.94499	0.754345
chr12	53693054	cg03624316	-0.285557	0.00230458	0.0323321	N_Shore	0.488431	0.362037	0.487294	0.175614	0.166355	0.0804765	0.618671	0.212365	0.739736	0.21481	0.430583	0.259195	0.726034	0.504384	0.582167	0.0809537	0.738254	0.517681
chr13	27927490	cg14339466	-0.285472	0.000105561	0.00482025	OpenSea	0.434054	0.522455	0.763541	0.252492	0.584562	0.344663	0.768958	0.240713	0.764719	0.555465	0.762631	0.285159	0.751109	0.45977	0.71583	0.423276	0.650468	0.542628
chr7	48129904	cg10317717	-0.285407	8.44023e-06	0.00125299	Island	0.632149	0.368967	0.542675	0.0956479	0.340452	0.19546	0.569485	0.326263	0.712857	0.165693	0.34272	0.185238	0.534096	0.215394	0.460023	0.209675	0.438347	0.241803
chr9	139422109	cg13725899	-0.285359	8.95874e-06	0.00128839	S_Shore	0.810812	0.622264	0.912216	0.357844	0.609421	0.450313	0.866826	0.718889	0.888534	0.449482	0.647598	0.468975	0.862634	0.534496	0.84155	0.478122	0.855758	0.646729
chr11	68174209	cg27002325	-0.285312	8.35658e-07	0.000471569	OpenSea	0.916338	0.783468	0.917231	0.626718	0.702233	0.466197	0.902942	0.557555	0.91104	0.41964	0.863513	0.765845	0.887551	0.508286	0.919411	0.528688	0.919079	0.715134
chr11	2555576	cg05898618	-0.285247	2.46549e-05	0.00214848	Island	0.840647	0.72285	0.973695	0.435042	0.671826	0.528474	0.937166	0.651235	0.969306	0.603384	0.905935	0.635875	0.97802	0.79357	0.941275	0.505359	0.952636	0.727493
chr1	19795369	cg13100118	-0.285228	0.00140146	0.0236008	OpenSea	0.51881	0.57848	0.831116	0.16845	0.505189	0.326514	0.90631	0.439807	0.927274	0.602469	0.888481	0.460748	0.887977	0.743007	0.871293	0.612808	0.880814	0.717925
chr17	80450903	cg11048797	-0.285222	9.799e-06	0.00133933	N_Shelf	0.949699	0.833568	0.920317	0.407283	0.674998	0.419163	0.863672	0.738576	0.925108	0.631856	0.847858	0.47433	0.935636	0.653788	0.9148	0.413796	0.921578	0.814307
chr7	157561786	cg20670679	-0.285158	6.86668e-05	0.00376398	S_Shore	0.893593	0.31191	0.599198	0.21182	0.526064	0.210034	0.592071	0.661196	0.622343	0.168275	0.398601	0.197851	0.481913	0.263253	0.491239	0.259755	0.555898	0.310402
chr13	50819265	cg05191839	-0.284976	0.000246361	0.00805197	OpenSea	0.487062	0.336185	0.455845	0.1365	0.360429	0.185503	0.759662	0.303776	0.768907	0.448486	0.606492	0.310225	0.665981	0.451959	0.635147	0.33115	0.75439	0.425353
chr6	30130819	cg12422154	-0.284966	5.27445e-05	0.00325063	OpenSea	0.508358	0.488581	0.729387	0.206206	0.646191	0.38166	0.709297	0.537498	0.773698	0.458999	0.831121	0.337522	0.714451	0.442625	0.736471	0.288525	0.651877	0.594542
chr20	62330618	cg08554554	-0.284956	0.000447877	0.0116061	S_Shelf	0.411241	0.341958	0.457509	0.112913	0.320057	0.238485	0.737839	0.258752	0.789601	0.298616	0.505504	0.335147	0.685477	0.419363	0.559151	0.254769	0.787167	0.428939
chr1	117057968	cg10180415	-0.284832	0.00381565	0.0441882	OpenSea	0.204924	0.438504	0.511988	0.190384	0.358885	0.28315	0.73135	0.176891	0.819859	0.155468	0.5676	0.367481	0.788772	0.46847	0.565301	0.173685	0.778012	0.509173
chr12	6649896	cg12209075	-0.28471	0.00149953	0.0246045	Island	0.220853	0.30176	0.406661	0.12959	0.161285	0.147965	0.623929	0.157793	0.714238	0.152275	0.321309	0.168292	0.716862	0.280159	0.426716	0.0749192	0.754877	0.371586
chr2	151061125	cg27494897	-0.284684	2.70602e-05	0.00226389	OpenSea	0.789018	0.406472	0.589904	0.129619	0.329423	0.177417	0.62731	0.340141	0.698697	0.399263	0.529817	0.286994	0.59334	0.361945	0.606612	0.241983	0.593535	0.451669
chr14	93510791	cg05138403	-0.284667	1.148e-06	0.000531857	OpenSea	0.957467	0.714575	0.809953	0.346647	0.669561	0.52792	0.915525	0.690924	0.8755	0.538131	0.825834	0.487315	0.850143	0.636276	0.842148	0.434597	0.811062	0.618808
chr7	47641179	cg22786667	-0.284595	0.00152175	0.0248059	OpenSea	0.379661	0.466488	0.417907	0.0995092	0.317735	0.182257	0.658359	0.16473	0.774597	0.221244	0.633175	0.37001	0.72217	0.522836	0.597094	0.118138	0.712	0.506128
chr8	49502710	cg25538571	-0.284422	0.000831994	0.0170571	OpenSea	0.466143	0.463252	0.550794	0.208533	0.337375	0.233568	0.673446	0.221865	0.840767	0.33064	0.618012	0.399185	0.755618	0.507069	0.650046	0.16866	0.741328	0.540957
chr8	142163737	cg10113526	-0.284416	0.000121854	0.00527165	OpenSea	0.894226	0.561806	0.54738	0.189529	0.519752	0.222932	0.618028	0.483034	0.80667	0.33336	0.521799	0.325672	0.605668	0.3375	0.681746	0.26064	0.477358	0.398413
chr13	31620347	cg23030853	-0.284386	6.38197e-05	0.00361452	OpenSea	0.777496	0.641671	0.816429	0.295981	0.588751	0.408379	0.884994	0.568732	0.88153	0.633067	0.797164	0.590129	0.914208	0.705947	0.879727	0.348588	0.915269	0.703604
chr2	201652352	cg08380379	-0.28433	0.0001418	0.00578785	OpenSea	0.936494	0.684958	0.892061	0.248244	0.684609	0.339465	0.913988	0.612583	0.930044	0.569901	0.744905	0.781033	0.885454	0.778905	0.837369	0.376946	0.890789	0.764707
chr22	43463123	cg04910082	-0.284296	5.42346e-06	0.00100515	OpenSea	0.849537	0.680887	0.86432	0.260459	0.660788	0.467973	0.88701	0.531405	0.881395	0.58342	0.807517	0.619997	0.903555	0.671187	0.851398	0.49275	0.882884	0.721659
chr8	141599436	cg06401414	-0.284216	1.4903e-06	0.000578782	OpenSea	0.401602	0.246528	0.449178	0.0869909	0.302019	0.143138	0.566815	0.182296	0.601038	0.144639	0.349808	0.198469	0.578098	0.242859	0.505577	0.166727	0.484069	0.26861
chr5	73927487	cg13275603	-0.284213	4.24141e-05	0.00289171	OpenSea	0.257136	0.243228	0.31553	0.122856	0.33216	0.16892	0.529766	0.130029	0.629126	0.159344	0.346017	0.138105	0.67557	0.208813	0.450585	0.143719	0.648249	0.311203
chr1	155194782	cg14528056	-0.284181	0.00138099	0.0233918	N_Shelf	0.735572	0.671528	0.836002	0.178784	0.663247	0.516407	0.913964	0.67433	0.931928	0.462089	0.898765	0.856654	0.917155	0.719293	0.874807	0.232077	0.927707	0.830357
chr6	30720491	cg16137928	-0.284147	9.64942e-06	0.00133089	OpenSea	0.554914	0.335904	0.401145	0.0802027	0.324023	0.227284	0.607947	0.36742	0.616253	0.166367	0.428602	0.255541	0.630451	0.282493	0.545238	0.148724	0.719072	0.40639
chr7	55147074	cg14688342	-0.284108	3.71751e-06	0.000846351	OpenSea	0.633476	0.477101	0.693908	0.286706	0.483293	0.350447	0.779199	0.379053	0.764654	0.386988	0.618155	0.478449	0.787165	0.444605	0.682263	0.345532	0.793481	0.52974
chr7	2773127	cg03081478	-0.283961	0.000133255	0.00557571	N_Shore	0.446123	0.307691	0.378569	0.113289	0.166582	0.115896	0.566736	0.167992	0.671893	0.0996706	0.231603	0.140809	0.591008	0.234255	0.378379	0.0441316	0.677688	0.329201
chr1	12609705	cg04943879	-0.283951	7.23736e-05	0.00387527	OpenSea	0.729662	0.296382	0.471538	0.10024	0.312939	0.191	0.57882	0.266972	0.698596	0.235675	0.39055	0.260248	0.684962	0.423139	0.533841	0.205304	0.561379	0.427762
chr1	162319575	cg20299802	-0.283899	1.65587e-06	0.000608232	OpenSea	0.799156	0.49315	0.647222	0.153693	0.475082	0.292	0.667749	0.575043	0.68475	0.287347	0.66	0.433377	0.657745	0.395268	0.691976	0.280186	0.706305	0.524829
chr7	55620604	cg18693822	-0.283829	0.00245049	0.0336073	OpenSea	0.441548	0.530361	0.657799	0.25419	0.394437	0.184543	0.79904	0.361619	0.854737	0.496927	0.390589	0.258975	0.883044	0.529345	0.712288	0.21621	0.871498	0.618349
chr19	35611675	cg08823209	-0.283829	0.000152322	0.00602267	N_Shelf	0.490168	0.324005	0.45632	0.0939527	0.209977	0.134048	0.590507	0.27686	0.713074	0.154796	0.441038	0.235476	0.673023	0.349646	0.537102	0.21167	0.648295	0.424595
chr17	77921489	cg08515811	-0.283808	8.27784e-05	0.00420205	N_Shore	0.952121	0.843268	0.909633	0.453035	0.783181	0.569553	0.984719	0.520427	0.987278	0.528127	0.908194	0.822711	0.987254	0.872044	0.975004	0.377352	0.976689	0.923283
chr17	75319751	cg08564487	-0.283769	0.00021661	0.00746283	OpenSea	0.459005	0.508501	0.689423	0.286484	0.474678	0.35004	0.810136	0.444736	0.887563	0.389903	0.581613	0.330832	0.803895	0.467554	0.734818	0.322671	0.810004	0.59649
chr3	170077545	cg25446191	-0.283767	3.64025e-06	0.000840541	S_Shore	0.908782	0.756252	0.922899	0.372677	0.868127	0.764719	0.950005	0.740942	0.898783	0.447136	0.844405	0.580641	0.936861	0.818368	0.917728	0.384262	0.922366	0.751053
chr11	763485	cg07199862	-0.2837	3.2662e-07	0.000355031	OpenSea	0.860407	0.555999	0.787347	0.228377	0.578192	0.388186	0.7773	0.46982	0.652844	0.388504	0.678933	0.47905	0.763447	0.498779	0.73166	0.443442	0.713869	0.538547
chr2	196477730	cg23273866	-0.283691	3.65218e-05	0.00265772	OpenSea	0.922943	0.587148	0.63617	0.135374	0.552521	0.376388	0.662962	0.590365	0.708085	0.323297	0.700863	0.290301	0.593113	0.395157	0.719779	0.377805	0.595129	0.462515
chr2	85637673	cg19627006	-0.283648	0.000662233	0.0148159	N_Shelf	0.406921	0.440377	0.550516	0.220077	0.417431	0.315406	0.764277	0.379535	0.855431	0.355214	0.59666	0.359314	0.821405	0.500221	0.651388	0.224747	0.828007	0.544316
chr17	34328592	cg12251111	-0.283641	0.000253438	0.00819879	OpenSea	0.616367	0.595215	0.800544	0.296782	0.444045	0.293524	0.867269	0.422338	0.843139	0.525039	0.648682	0.433727	0.845919	0.548709	0.754247	0.32555	0.878884	0.705448
chr12	63179691	cg03919488	-0.283629	0.000370336	0.0103218	OpenSea	0.583982	0.526125	0.643064	0.168652	0.472884	0.408818	0.764073	0.462721	0.855889	0.316898	0.49535	0.35412	0.825248	0.507056	0.667352	0.227724	0.842628	0.625699
chr5	141702373	cg02713162	-0.283614	0.00087695	0.0176181	N_Shore	0.7907	0.699409	0.778655	0.404075	0.373778	0.228755	0.904974	0.53968	0.919674	0.52419	0.786472	0.516455	0.897812	0.652693	0.844274	0.252324	0.896074	0.822306
chr4	169616009	cg16018921	-0.283591	0.000503223	0.0124867	OpenSea	0.832928	0.667903	0.843788	0.248755	0.664769	0.365347	0.907524	0.646796	0.924766	0.561296	0.839622	0.735441	0.897803	0.824013	0.88733	0.262701	0.872292	0.806251
chr3	46448134	cg23350385	-0.283579	0.00214445	0.0309268	OpenSea	0.581318	0.574129	0.707003	0.239601	0.384905	0.232345	0.851446	0.394591	0.919617	0.443331	0.640578	0.629863	0.88136	0.63119	0.758647	0.293341	0.92168	0.655953
chr4	1763019	cg07041428	-0.283498	3.037e-06	0.000791644	N_Shore	0.92241	0.487389	0.734541	0.293155	0.679784	0.504277	0.711642	0.57782	0.692475	0.496599	0.697645	0.407654	0.624824	0.366955	0.760367	0.314422	0.764347	0.588288
chr19	6750327	cg02987249	-0.283459	8.60741e-05	0.00429705	N_Shelf	0.705659	0.537748	0.672835	0.202218	0.536233	0.317547	0.754598	0.548684	0.874582	0.397711	0.621885	0.388097	0.82989	0.567011	0.776404	0.401337	0.696361	0.556962
chr13	113719136	cg16325826	-0.283439	0.000136168	0.00564972	N_Shelf	0.986012	0.788447	0.98213	0.275914	0.548679	0.457927	0.983061	0.726964	0.981016	0.701015	0.966108	0.974129	0.983476	0.732872	0.986696	0.413947	0.984428	0.779438
chr1	219047954	cg08550523	-0.283436	0.000205843	0.00723887	OpenSea	0.865123	0.790267	0.855403	0.221291	0.534076	0.529503	0.882939	0.747386	0.917111	0.52392	0.800821	0.601836	0.919065	0.628287	0.887594	0.222503	0.92879	0.775006
chr19	4374567	cg08418670	-0.283299	0.000293355	0.0089342	S_Shelf	0.784309	0.661227	0.816774	0.336392	0.486237	0.366886	0.857085	0.606698	0.931367	0.48369	0.664515	0.579573	0.920355	0.618766	0.821981	0.29262	0.944617	0.731702
chr16	69107290	cg26874999	-0.283229	2.88333e-06	0.00077378	OpenSea	0.87829	0.675047	0.902498	0.342822	0.649126	0.510129	0.87419	0.700459	0.901269	0.597974	0.739627	0.503589	0.901848	0.58508	0.883586	0.450879	0.892817	0.708213
chr6	30131755	cg05664039	-0.283189	3.11883e-08	0.000196182	OpenSea	0.989464	0.825183	0.986566	0.450389	0.82172	0.661944	0.989297	0.803349	0.990644	0.710248	0.986306	0.611353	0.989028	0.70973	0.987689	0.590109	0.983462	0.813175
chr20	45187423	cg07727594	-0.283041	0.00014571	0.00587967	OpenSea	0.517336	0.421993	0.490685	0.197039	0.32563	0.227546	0.688045	0.246532	0.779539	0.268213	0.458725	0.316039	0.699802	0.398457	0.558448	0.185921	0.772382	0.481479
chr3	100245062	cg06186245	-0.283034	1.22877e-06	0.000547579	OpenSea	0.793517	0.3198	0.519641	0.145336	0.370104	0.206565	0.591214	0.414843	0.642988	0.246703	0.445475	0.242774	0.584045	0.315003	0.52974	0.298244	0.61734	0.357492
chr14	59628483	cg23108232	-0.283031	0.000136211	0.00565087	OpenSea	0.390397	0.276414	0.337028	0.131235	0.227915	0.122437	0.707686	0.178341	0.621417	0.193796	0.493321	0.172249	0.646003	0.340597	0.435456	0.131829	0.665397	0.430445
chr21	35016787	cg02019444	-0.283027	9.81583e-05	0.00462531	S_Shore	0.600589	0.263841	0.35629	0.15047	0.131789	0.137345	0.516736	0.383822	0.668224	0.0965977	0.245306	0.147738	0.562703	0.124326	0.502807	0.154908	0.661629	0.239777
chr7	1607663	cg23903588	-0.282957	3.71e-07	0.00036497	N_Shore	0.729065	0.511009	0.686994	0.244169	0.47546	0.331258	0.752722	0.390355	0.704814	0.359558	0.611196	0.411446	0.704485	0.438777	0.708123	0.301908	0.70534	0.543107
chr19	6730713	cg25244238	-0.282944	0.000972226	0.018783	OpenSea	0.937143	0.626196	0.8402	0.127817	0.539213	0.206149	0.590495	0.525928	0.686275	0.271143	0.73087	0.348745	0.611465	0.338068	0.708026	0.850841	0.858533	0.660834
chr16	85981373	cg08428292	-0.282872	0.0031206	0.0390119	N_Shore	0.251848	0.306105	0.375853	0.16235	0.263713	0.236407	0.743732	0.226428	0.784165	0.327399	0.598341	0.247792	0.820768	0.394038	0.579425	0.31362	0.789292	0.447146
chr1	68025026	cg11668419	-0.282845	3.82362e-05	0.00273161	OpenSea	0.603348	0.50681	0.66638	0.314204	0.462956	0.287149	0.78604	0.347416	0.854012	0.444362	0.638222	0.384041	0.780137	0.481865	0.709827	0.397797	0.766336	0.558004
chr11	393606	cg03547062	-0.282835	8.90572e-06	0.00128417	N_Shore	0.861596	0.655632	0.883614	0.379988	0.599918	0.515297	0.889033	0.611935	0.950485	0.537444	0.779607	0.493332	0.906776	0.625315	0.843084	0.585517	0.905758	0.669896
chr7	75994082	cg11549025	-0.282826	0.00264255	0.0352028	OpenSea	0.293094	0.323007	0.473103	0.150349	0.179168	0.138828	0.691318	0.160067	0.771383	0.224152	0.376962	0.242178	0.739078	0.376475	0.543107	0.124313	0.730904	0.513315
chr2	208027870	cg02577773	-0.282787	0.000119547	0.00521021	N_Shelf	0.548293	0.445893	0.609539	0.136587	0.292911	0.221617	0.647517	0.356456	0.658039	0.201654	0.471937	0.272255	0.708853	0.431382	0.635326	0.177493	0.759923	0.543922
chr8	116231420	cg11888982	-0.282742	0.002237	0.0317438	OpenSea	0.483484	0.530788	0.709111	0.250452	0.512698	0.450082	0.914174	0.322329	0.925765	0.544675	0.858056	0.624922	0.952423	0.664765	0.865263	0.413258	0.930666	0.80569
chr3	64210991	cg23047271	-0.282694	0.000347866	0.00991445	OpenSea	0.270017	0.107447	0.320427	0.0510875	0.084492	0.045094	0.506782	0.084383	0.639508	0.0822297	0.0721531	0.0494051	0.584779	0.143582	0.302903	0.0441634	0.604648	0.234076
chr19	2525459	cg08994082	-0.282662	1.13809e-05	0.0014484	Island	0.900441	0.75844	0.861911	0.322761	0.545205	0.399995	0.854069	0.627747	0.865021	0.503555	0.714122	0.426747	0.871104	0.554331	0.826764	0.431143	0.813121	0.683083
chr19	2428677	cg18147048	-0.282422	0.000255194	0.00822923	Island	0.917125	0.706577	0.890277	0.268757	0.632551	0.471006	0.943818	0.633961	0.950063	0.514591	0.679658	0.897525	0.920652	0.603297	0.923583	0.476038	0.94697	0.691152
chr17	67536299	cg17583957	-0.282329	5.48591e-06	0.00101152	OpenSea	0.916394	0.700636	0.903707	0.30832	0.720032	0.421535	0.916775	0.773424	0.91393	0.650865	0.818107	0.719916	0.876507	0.607425	0.885314	0.366215	0.902976	0.764444
chr15	75111129	cg00973309	-0.282326	0.003598	0.0425998	OpenSea	0.114609	0.195072	0.29842	0.086229	0.145847	0.116306	0.609917	0.0711351	0.820975	0.176354	0.329132	0.147205	0.666394	0.186934	0.29762	0.0699303	0.654328	0.347146
chr3	38033934	cg05673892	-0.282292	5.08969e-06	0.000971667	N_Shore	0.872633	0.714329	0.912148	0.355873	0.592627	0.502424	0.873826	0.571756	0.9009	0.546212	0.793124	0.476234	0.90398	0.580794	0.837969	0.569966	0.889614	0.718606
chr8	19540272	cg14854503	-0.282218	0.0025693	0.0346109	OpenSea	0.612586	0.583026	0.707698	0.201269	0.400988	0.318529	0.827795	0.456534	0.878181	0.396407	0.64101	0.57749	0.875449	0.690896	0.702007	0.113414	0.880413	0.648602
chr12	6442966	cg23752651	-0.282203	0.00453651	0.0492819	OpenSea	0.696586	0.806995	0.872492	0.209514	0.653939	0.504573	0.959847	0.645637	0.933126	0.480897	0.899447	0.644268	0.961299	0.934927	0.943163	0.21224	0.9552	0.896224
chr15	66947617	cg05406088	-0.282158	0.00204686	0.0299862	S_Shore	0.312065	0.321019	0.509115	0.182094	0.241152	0.208659	0.651099	0.126945	0.694389	0.340994	0.37179	0.189518	0.75928	0.447298	0.513549	0.0644246	0.785925	0.417994
chr11	108408907	cg05727199	-0.282124	9.88935e-06	0.00134608	OpenSea	0.718044	0.519621	0.742521	0.252966	0.431688	0.249033	0.765816	0.490548	0.666523	0.234103	0.420656	0.271861	0.72886	0.407388	0.662065	0.333203	0.768122	0.606453
chr11	129731815	cg09449150	-0.282121	1.05375e-06	0.000515733	OpenSea	0.788294	0.48266	0.524654	0.181948	0.425196	0.178604	0.651396	0.471389	0.661594	0.145175	0.482959	0.252442	0.547584	0.275607	0.542077	0.340155	0.571496	0.328176
chr17	73719885	cg18326022	-0.282061	7.07835e-05	0.00382255	S_Shelf	0.672167	0.709642	0.958943	0.495389	0.624733	0.578955	0.972594	0.697343	0.950526	0.530499	0.826078	0.486682	0.963394	0.566208	0.913522	0.4646	0.907577	0.721662
chr1	228558987	cg16676676	-0.282005	4.65662e-08	0.000206625	Island	0.980238	0.731734	0.957624	0.451227	0.925111	0.846166	0.953774	0.721453	0.962204	0.727881	0.91743	0.594005	0.973747	0.662879	0.936177	0.520508	0.937501	0.749905
chr8	101348467	cg16450097	-0.281919	6.20026e-05	0.00355013	OpenSea	0.908941	0.643116	0.900559	0.307691	0.498394	0.474394	0.883269	0.647995	0.902218	0.496811	0.566556	0.476955	0.901711	0.606438	0.808973	0.523198	0.927337	0.584085
chr10	116264862	cg04055345	-0.281846	1.13922e-05	0.00144933	OpenSea	0.864403	0.582303	0.609832	0.168721	0.577955	0.369609	0.665537	0.515884	0.658747	0.203987	0.421256	0.309313	0.774956	0.369933	0.624136	0.328432	0.6977	0.509724
chr2	10686975	cg13851334	-0.281807	0.00195205	0.0290992	OpenSea	0.912203	0.809622	0.916828	0.187952	0.744649	0.522803	0.915694	0.653726	0.908066	0.49211	0.950199	0.950844	0.870048	0.866433	0.913488	0.298212	0.904446	0.717656
chr10	4386802	cg03875819	-0.281796	0.000695907	0.0152393	OpenSea	0.905753	0.554264	0.709415	0.248502	0.493885	0.452386	0.695675	0.382062	0.870351	0.315495	0.806838	0.575836	0.784648	0.748676	0.738935	0.218494	0.721163	0.694785
chr2	28022223	cg12510999	-0.281778	0.000170959	0.00643447	OpenSea	0.904638	0.67225	0.794899	0.193148	0.57458	0.38475	0.846741	0.719239	0.900581	0.536039	0.6799	0.474354	0.880819	0.743242	0.786445	0.341646	0.86119	0.629126
chr10	3824555	cg08614871	-0.281765	0.000713875	0.0154975	S_Shore	0.273939	0.194004	0.372965	0.0805188	0.116496	0.113303	0.603255	0.110732	0.61247	0.100902	0.340959	0.147988	0.629449	0.318951	0.444875	0.176733	0.6997	0.315093
chr8	124529273	cg12897164	-0.28173	0.000188213	0.00683646	OpenSea	0.284679	0.205597	0.396929	0.0827461	0.216952	0.110546	0.534957	0.114033	0.681259	0.165862	0.369445	0.18731	0.639033	0.306502	0.442815	0.196004	0.645591	0.307488
chr1	244517177	cg09033006	-0.281706	0.000159674	0.00619244	OpenSea	0.400979	0.268047	0.354843	0.109178	0.156768	0.115924	0.582564	0.148282	0.6231	0.164707	0.356867	0.201105	0.621622	0.200037	0.451793	0.18291	0.754247	0.377237
chr3	156022310	cg19244029	-0.281625	3.83018e-05	0.00273528	OpenSea	0.751992	0.541267	0.513075	0.136915	0.412319	0.233081	0.660493	0.457846	0.77628	0.430628	0.564393	0.275385	0.706703	0.241455	0.598355	0.277094	0.618507	0.473818
chr12	6289847	cg21519654	-0.281527	0.000361758	0.010165	OpenSea	0.735103	0.590113	0.863571	0.227361	0.495825	0.338895	0.89093	0.667008	0.913656	0.536012	0.614709	0.455736	0.870472	0.694091	0.785781	0.320551	0.902497	0.70904
chr1	232820610	cg24152264	-0.281505	0.00019284	0.0069393	OpenSea	0.461667	0.335321	0.477097	0.182087	0.328165	0.2552	0.731239	0.28424	0.757125	0.273559	0.568239	0.418762	0.723173	0.39512	0.631449	0.252062	0.757345	0.5056
chr16	85678884	cg01767053	-0.281463	3.729e-06	0.000846643	S_Shelf	0.947861	0.873413	0.957009	0.361647	0.7611	0.552991	0.948899	0.738826	0.954085	0.592507	0.895887	0.611804	0.931031	0.764592	0.963137	0.457908	0.923914	0.796069
chr5	142975083	cg18324583	-0.281456	2.10828e-05	0.00198889	OpenSea	0.747382	0.424074	0.68214	0.229574	0.584977	0.367885	0.841144	0.608506	0.858608	0.559258	0.617315	0.330474	0.777664	0.47792	0.717951	0.531303	0.778855	0.54394
chr17	36621405	cg03930313	-0.281404	7.51793e-05	0.00396682	Island	0.7813	0.528922	0.713982	0.200987	0.302075	0.181545	0.725387	0.536933	0.708029	0.234898	0.425802	0.307997	0.744426	0.40936	0.538043	0.268278	0.721509	0.458999
chr5	73529573	cg11819702	-0.281359	1.79861e-05	0.00184945	OpenSea	0.894837	0.730188	0.802099	0.319674	0.733006	0.452414	0.928204	0.60362	0.934489	0.58033	0.849924	0.588197	0.921159	0.792487	0.877049	0.429807	0.926633	0.838455
chr8	21961713	cg03520938	-0.281348	7.48608e-05	0.00395816	OpenSea	0.846069	0.571327	0.871476	0.297076	0.618353	0.636279	0.92278	0.481146	0.920072	0.638894	0.650554	0.389508	0.920697	0.606285	0.814339	0.620919	0.926142	0.716921
chr6	106577558	cg16567330	-0.281276	4.188e-06	0.00088831	OpenSea	0.555951	0.299568	0.464448	0.13749	0.360185	0.229407	0.482242	0.217733	0.708744	0.123504	0.371806	0.177361	0.585913	0.193767	0.431354	0.137353	0.400126	0.313107
chr8	23083551	cg24278165	-0.281241	0.000152071	0.00601864	S_Shore	0.816776	0.69866	0.980252	0.493705	0.74033	0.67199	0.982884	0.582493	0.98112	0.536632	0.981762	0.963196	0.982264	0.622067	0.970183	0.49762	0.979762	0.817799
chr10	99474813	cg24500959	-0.281184	0.000642949	0.0145452	S_Shore	0.291857	0.27464	0.483755	0.0770776	0.122016	0.194751	0.589341	0.152816	0.611211	0.109546	0.279391	0.127792	0.644441	0.229501	0.399211	0.0320173	0.638186	0.330608
chr13	45288461	cg10564001	-0.280989	5.60508e-05	0.00336362	OpenSea	0.872235	0.516462	0.709532	0.245382	0.519429	0.501716	0.864389	0.549831	0.853206	0.521709	0.700444	0.492447	0.839342	0.695814	0.812712	0.31128	0.843053	0.650799
chr2	100908637	cg10081994	-0.280984	0.000131819	0.00554041	OpenSea	0.618405	0.646565	0.803559	0.339707	0.602313	0.412426	0.892343	0.372983	0.863571	0.46774	0.719467	0.466092	0.886081	0.689099	0.71555	0.441782	0.88155	0.617592
chr2	233852839	cg23843180	-0.280899	1.8431e-05	0.00187245	OpenSea	0.89072	0.693986	0.914646	0.274167	0.630684	0.478643	0.873328	0.650089	0.881762	0.555069	0.717807	0.557723	0.910567	0.69612	0.840689	0.447623	0.883576	0.662265
chr5	67845133	cg19683417	-0.280606	2.06432e-05	0.00196753	OpenSea	0.907433	0.683696	0.864633	0.278664	0.730867	0.54036	0.834535	0.573844	0.888728	0.50954	0.789716	0.768087	0.87311	0.648362	0.84095	0.32497	0.870639	0.747632
chr7	130588508	cg09187338	-0.280549	0.000738902	0.0158285	OpenSea	0.561751	0.506138	0.541308	0.195872	0.347688	0.22597	0.724648	0.440917	0.856874	0.422029	0.614267	0.389173	0.814739	0.482321	0.691406	0.217513	0.834172	0.581977
chr15	101708575	cg13106758	-0.280525	0.00170707	0.0266623	OpenSea	0.224865	0.234173	0.282605	0.142885	0.149523	0.108592	0.676346	0.252721	0.708625	0.173193	0.426857	0.149984	0.743928	0.300845	0.40744	0.115697	0.680409	0.297785
chr6	137366369	cg26864905	-0.280521	0.00091151	0.018067	S_Shore	0.921372	0.54835	0.757104	0.179641	0.76628	0.406521	0.572352	0.730058	0.694035	0.28087	0.51599	0.263273	0.585696	0.205339	0.527152	0.414558	0.560671	0.347351
chr16	87339657	cg03925642	-0.280468	4.05663e-06	0.000875945	OpenSea	0.67889	0.499417	0.823369	0.282384	0.526241	0.322862	0.728923	0.561837	0.778614	0.393678	0.617798	0.386283	0.680919	0.437902	0.738019	0.349323	0.793097	0.60797
chr2	10197543	cg25433316	-0.280448	0.000693381	0.0152075	OpenSea	0.29589	0.247348	0.386488	0.156347	0.176359	0.121877	0.64069	0.174846	0.643218	0.161862	0.31508	0.17485	0.685312	0.317976	0.496614	0.108345	0.754956	0.407128
chr2	236409849	cg23856611	-0.280444	0.00334746	0.0407409	OpenSea	0.487126	0.514788	0.697733	0.453933	0.373095	0.184883	0.847728	0.22566	0.755065	0.472505	0.63676	0.307036	0.826736	0.70167	0.83017	0.216613	0.821868	0.675197
chr1	228559321	cg25002294	-0.280435	1.40619e-06	0.00056605	S_Shore	0.914073	0.714071	0.871466	0.301642	0.758593	0.628092	0.848794	0.656077	0.856146	0.570982	0.745658	0.506247	0.852133	0.51561	0.807359	0.370005	0.815826	0.68341
chr1	17951330	cg14780070	-0.280376	0.00327492	0.0401857	S_Shore	0.534303	0.47039	0.687896	0.166375	0.338997	0.29263	0.808749	0.355737	0.871013	0.36886	0.561379	0.488652	0.876138	0.698889	0.674394	0.262029	0.895045	0.620966
chr6	167284353	cg05545454	-0.280339	6.84632e-06	0.00113581	Island	0.913937	0.712338	0.81666	0.335025	0.838135	0.689703	0.84666	0.547356	0.793173	0.4476	0.738624	0.5737	0.797563	0.461611	0.616296	0.332988	0.83776	0.575437
chr14	23015657	cg09232358	-0.280306	0.00181338	0.0276945	OpenSea	0.557643	0.517604	0.664612	0.251678	0.419524	0.355312	0.855369	0.3475	0.913675	0.312337	0.579909	0.537275	0.858029	0.596905	0.744017	0.333366	0.909402	0.727448
chr5	139511585	cg16210842	-0.280089	0.000467111	0.0119076	OpenSea	0.198394	0.0977296	0.268779	0.0556004	0.0814969	0.101578	0.558531	0.0890169	0.641137	0.0789039	0.199882	0.0761372	0.587013	0.181056	0.360976	0.0530448	0.622862	0.265202
chr11	47290613	cg26365553	-0.280001	0.00433058	0.0478288	N_Shore	0.0642175	0.120907	0.348593	0.0525036	0.0700023	0.0655789	0.569603	0.0478488	0.58424	0.0841403	0.21283	0.074724	0.62067	0.275058	0.428798	0.0379963	0.662953	0.283139
chr16	29196027	cg00416710	-0.279845	0.000261359	0.00835013	N_Shore	0.70848	0.582722	0.696179	0.256086	0.467418	0.239097	0.737792	0.511613	0.845455	0.455334	0.681067	0.459842	0.848048	0.611152	0.644272	0.235746	0.857726	0.616241
chr14	94577039	cg03447547	-0.279827	3.75966e-05	0.0027081	OpenSea	0.669129	0.555088	0.68037	0.192108	0.407668	0.232096	0.742133	0.555559	0.783951	0.438585	0.572907	0.279462	0.734579	0.432382	0.559747	0.299672	0.768923	0.416016
chr16	29196668	cg02697427	-0.279781	0.000137797	0.0056929	Island	0.891866	0.492477	0.764435	0.450082	0.450206	0.425728	0.801167	0.517267	0.902732	0.406277	0.72387	0.702057	0.871768	0.657678	0.804056	0.351479	0.906783	0.595813
chr20	6104261	cg07718903	-0.279648	2.82854e-05	0.00232106	S_Shore	0.555729	0.406597	0.540247	0.113641	0.321256	0.191332	0.645685	0.383735	0.67858	0.261777	0.43417	0.225903	0.689903	0.338409	0.575796	0.252414	0.712989	0.463714
chr13	114884918	cg16820615	-0.279632	1.88911e-05	0.00189457	OpenSea	0.527957	0.306666	0.389522	0.0838516	0.239693	0.122218	0.515539	0.140661	0.568017	0.105981	0.111974	0.0609241	0.543648	0.148306	0.325159	0.0787055	0.566921	0.224426
chr8	134657812	cg22388417	-0.279619	0.000257944	0.00828307	OpenSea	0.934223	0.706041	0.887111	0.255903	0.542719	0.504669	0.900323	0.621112	0.943574	0.561146	0.872644	0.864112	0.936947	0.748318	0.876782	0.329099	0.926204	0.713553
chr1	36771793	cg19373545	-0.279603	8.43867e-05	0.00425098	N_Shore	0.707844	0.73485	0.91298	0.342317	0.674701	0.562946	0.948294	0.716769	0.951657	0.755226	0.821307	0.437655	0.937386	0.438408	0.936662	0.636283	0.936679	0.686624
chr7	959866	cg01629749	-0.279591	1.92841e-06	0.000644551	Island	0.909925	0.727944	0.887437	0.321547	0.724497	0.484707	0.913289	0.645163	0.904151	0.63676	0.880719	0.542285	0.902711	0.619988	0.859588	0.569163	0.96182	0.880261
chr8	95271635	cg27601906	-0.279532	0.000179202	0.00662693	N_Shelf	0.586178	0.494283	0.657673	0.171857	0.492169	0.402423	0.702528	0.433302	0.89888	0.414638	0.703016	0.386613	0.699953	0.493935	0.734672	0.31667	0.666791	0.512346
chr10	115860280	cg20703003	-0.279437	9.22733e-06	0.0013036	N_Shore	0.828995	0.73093	0.849006	0.354264	0.57121	0.399257	0.842928	0.556193	0.88382	0.49699	0.790191	0.625354	0.90256	0.535092	0.88811	0.538517	0.926026	0.731322
chr7	102080713	cg22402224	-0.279417	9.86484e-07	0.000505636	OpenSea	0.74996	0.513907	0.679354	0.231705	0.441275	0.306351	0.733366	0.441106	0.737248	0.352486	0.537822	0.35291	0.712583	0.431111	0.648947	0.321644	0.731826	0.506408
chr21	26946167	cg13309012	-0.279361	0.00218023	0.0312419	OpenSea	0.222023	0.350736	0.377722	0.12387	0.378209	0.225055	0.673327	0.151373	0.743334	0.287045	0.474669	0.263285	0.719067	0.3306	0.56196	0.17608	0.81276	0.540774
chr13	113718667	cg12924899	-0.279292	3.14425e-05	0.00245967	N_Shelf	0.875913	0.526989	0.801628	0.309723	0.501071	0.391088	0.798699	0.476335	0.85867	0.493259	0.726029	0.711014	0.765217	0.500273	0.764424	0.372625	0.789366	0.586084
chr12	51701979	cg02023138	-0.279288	4.65115e-06	0.000927543	OpenSea	0.926711	0.790957	0.931814	0.280953	0.782576	0.628283	0.925235	0.666786	0.939507	0.539416	0.782789	0.499993	0.923531	0.683701	0.860181	0.599132	0.892559	0.762091
chr8	144820709	cg20326647	-0.279285	0.00086742	0.0174894	Island	0.985246	0.625542	0.986126	0.422437	0.555686	0.519607	0.98499	0.542569	0.985769	0.527452	0.73574	0.927021	0.986227	0.878894	0.945225	0.477462	0.916239	0.646704
chr1	186157555	cg03221073	-0.279284	0.000188812	0.00684946	OpenSea	0.690643	0.542163	0.734525	0.274172	0.666843	0.43361	0.86033	0.517294	0.870491	0.541661	0.774769	0.615282	0.865862	0.726672	0.830221	0.266985	0.875344	0.737631
chr7	47267691	cg21669326	-0.27908	0.0005966	0.0138916	OpenSea	0.317628	0.254317	0.345016	0.100687	0.228872	0.106938	0.611402	0.141012	0.702387	0.197558	0.416566	0.275783	0.668605	0.366504	0.526082	0.131335	0.669981	0.400685
chr6	155253937	cg04737759	-0.279062	0.000148162	0.00594014	OpenSea	0.806455	0.706787	0.781608	0.279515	0.537889	0.375846	0.870917	0.500974	0.919887	0.573048	0.754227	0.563582	0.898731	0.639648	0.837933	0.382798	0.901841	0.775733
chr1	43672622	cg16251626	-0.278934	0.000294027	0.00894544	OpenSea	0.486713	0.275189	0.403106	0.0423627	0.245865	0.176719	0.607976	0.294501	0.651721	0.153864	0.256736	0.164857	0.681457	0.316559	0.484293	0.162325	0.671011	0.392093
chr7	66417818	cg18921475	-0.278932	1.11395e-05	0.00143248	OpenSea	0.787591	0.645939	0.816072	0.266792	0.569553	0.318147	0.801467	0.540517	0.836621	0.491787	0.593299	0.388663	0.780454	0.555228	0.756324	0.422626	0.803987	0.605284
chr1	27190088	cg13374701	-0.278887	4.67662e-06	0.000929766	Island	0.982272	0.74638	0.984193	0.482558	0.667271	0.550334	0.984117	0.663459	0.981836	0.629182	0.84503	0.653019	0.984955	0.72245	0.970756	0.639568	0.976442	0.779943
chr12	53492662	cg23841186	-0.278878	0.00155074	0.0251098	S_Shore	0.46636	0.426288	0.563582	0.185066	0.225031	0.223538	0.69625	0.329843	0.737668	0.225837	0.447125	0.30237	0.793866	0.490642	0.618454	0.170171	0.8556	0.540282
chr11	1990900	cg14295924	-0.278833	1.80945e-05	0.001856	Island	0.301322	0.174146	0.297774	0.0912708	0.288733	0.126809	0.549367	0.0969083	0.595091	0.11465	0.159703	0.0923262	0.563718	0.192028	0.296335	0.104148	0.626172	0.176434
chr16	474271	cg09555736	-0.278765	3.89258e-05	0.00276184	N_Shore	0.687669	0.523493	0.519027	0.134217	0.417237	0.210961	0.604415	0.334647	0.697199	0.205423	0.443368	0.227294	0.697211	0.390156	0.502307	0.138895	0.533027	0.427488
chr2	13024987	cg16409012	-0.278745	0.00450861	0.0490955	OpenSea	0.300605	0.415988	0.515414	0.087666	0.281581	0.17268	0.740491	0.205011	0.712142	0.231511	0.496912	0.3921	0.789128	0.495482	0.563551	0.0595116	0.760462	0.591633
chr14	59198210	cg02069592	-0.27864	0.000860442	0.0174078	OpenSea	0.836014	0.690679	0.797297	0.174622	0.421548	0.506342	0.887517	0.553425	0.846758	0.241245	0.798701	0.582542	0.879013	0.752883	0.78798	0.304287	0.87565	0.816695
chr4	77356416	cg27417997	-0.278635	0.00118939	0.0212816	OpenSea	0.522307	0.679756	0.653872	0.199539	0.32216	0.176414	0.717961	0.359722	0.827367	0.392662	0.462101	0.229657	0.721901	0.46466	0.64536	0.15237	0.819501	0.530038
chr1	236087201	cg15514918	-0.278592	0.000116059	0.00510927	OpenSea	0.605091	0.689915	0.886414	0.239928	0.664846	0.529915	0.932188	0.649998	0.888944	0.585758	0.800319	0.543656	0.861538	0.530344	0.881898	0.399401	0.917415	0.762408
chr1	85098598	cg25388882	-0.278577	0.000695815	0.015239	OpenSea	0.457168	0.359171	0.505205	0.186291	0.250794	0.174618	0.709078	0.227367	0.709811	0.506324	0.534801	0.139823	0.737426	0.372239	0.515649	0.208807	0.729621	0.467721
chr4	1035462	cg23595451	-0.278517	5.2142e-06	0.000983155	OpenSea	0.534245	0.189719	0.421458	0.0572245	0.12407	0.0814012	0.412142	0.151457	0.53115	0.0735316	0.199529	0.102617	0.503113	0.117935	0.307963	0.111716	0.566333	0.207748
chr19	41281080	cg25152942	-0.278506	8.46056e-07	0.000474089	N_Shelf	0.938615	0.7655	0.912063	0.463539	0.707024	0.559709	0.950162	0.781823	0.934917	0.510733	0.834981	0.444291	0.944709	0.694124	0.937903	0.571351	0.922117	0.784867
chr10	51549260	cg17030820	-0.2785	5.76717e-08	0.000228134	OpenSea	0.86785	0.702589	0.892353	0.398681	0.697584	0.544521	0.867464	0.602876	0.84568	0.462592	0.78713	0.448379	0.820341	0.516486	0.797877	0.565581	0.840154	0.66823
chr15	56209506	cg10433327	-0.278487	5.55641e-05	0.0033467	OpenSea	0.718723	0.657892	0.666001	0.332993	0.713985	0.316944	0.873604	0.465162	0.848632	0.414674	0.739342	0.414617	0.824163	0.657747	0.76281	0.442836	0.868562	0.806571
chr22	38506589	cg27505627	-0.278473	2.15329e-06	0.000677217	OpenSea	0.981441	0.800758	0.973773	0.362855	0.782674	0.625798	0.971624	0.870191	0.975612	0.701882	0.84504	0.525731	0.98479	0.646497	0.941223	0.638063	0.972777	0.750922
chr17	75316480	cg20305489	-0.278454	0.0011432	0.0207626	OpenSea	0.526392	0.60443	0.753119	0.292829	0.540191	0.628588	0.880295	0.497227	0.913986	0.453898	0.66215	0.498461	0.928897	0.547678	0.839346	0.191463	0.872998	0.696717
chr11	108423031	cg14140118	-0.278452	0.00235118	0.0327261	OpenSea	0.587907	0.559006	0.816671	0.255874	0.486493	0.238707	0.914298	0.491808	0.906054	0.413871	0.70566	0.474078	0.90244	0.585946	0.868279	0.83621	0.898054	0.72429
chr1	116270626	cg14985891	-0.27844	0.00339105	0.0410748	OpenSea	0.82181	0.591729	0.679111	0.175872	0.400913	0.380301	0.867647	0.45023	0.894254	0.455799	0.613946	0.717197	0.857475	0.794672	0.857649	0.155834	0.900003	0.665217
chr7	98047885	cg16978398	-0.278428	8.06947e-05	0.00413558	OpenSea	0.734661	0.721691	0.875542	0.377599	0.598097	0.421717	0.866211	0.54174	0.938967	0.561488	0.839801	0.625693	0.920608	0.647843	0.88134	0.443905	0.939512	0.747213
chr6	30720484	cg06422467	-0.278426	2.0899e-05	0.00197953	OpenSea	0.515197	0.286808	0.381283	0.069041	0.292026	0.214482	0.552794	0.329099	0.639667	0.135749	0.367408	0.221962	0.609531	0.240376	0.464988	0.102853	0.651415	0.3681
chr2	163101493	cg03591467	-0.278327	4.687e-06	0.00093069	OpenSea	0.891316	0.493901	0.609797	0.16499	0.469715	0.274658	0.683622	0.53712	0.721319	0.230325	0.557991	0.375489	0.581452	0.396536	0.611253	0.304338	0.671625	0.515793
chr10	105239205	cg07010146	-0.278253	2.68386e-06	0.00075114	OpenSea	0.768583	0.695685	0.806355	0.273252	0.603158	0.483811	0.815683	0.542636	0.841604	0.394442	0.713633	0.452414	0.824721	0.496869	0.780259	0.479407	0.800671	0.631875
chr15	82415405	cg09260048	-0.278245	1.88021e-05	0.00189197	OpenSea	0.949829	0.766176	0.91667	0.326425	0.647655	0.543239	0.942284	0.645739	0.926377	0.581324	0.864087	0.622138	0.925388	0.81573	0.913986	0.367701	0.933873	0.847472
chr8	58910391	cg08461352	-0.27822	3.9813e-06	0.00086796	S_Shelf	0.592272	0.367986	0.516056	0.235503	0.447769	0.151913	0.509327	0.168816	0.574176	0.155538	0.41253	0.148318	0.660716	0.367926	0.471347	0.293962	0.504554	0.294801
chr16	19712046	cg03301165	-0.278213	1.80672e-05	0.0018546	OpenSea	0.915721	0.720805	0.889171	0.38337	0.724687	0.512399	0.84018	0.63081	0.891026	0.544095	0.578411	0.451212	0.886101	0.662598	0.834259	0.32975	0.854964	0.675566
chr1	152008083	cg12280317	-0.278208	5.75025e-05	0.00340705	N_Shore	0.302457	0.158717	0.317021	0.0584473	0.112629	0.0906758	0.550383	0.117095	0.574093	0.0989381	0.347728	0.145288	0.53031	0.149669	0.342499	0.103812	0.63819	0.288796
chr7	73237042	cg10897459	-0.278195	4.05875e-07	0.000375717	OpenSea	0.706149	0.353083	0.595451	0.21184	0.378659	0.256301	0.616832	0.339753	0.649823	0.257851	0.379891	0.232897	0.592609	0.306706	0.524105	0.264876	0.712502	0.428959
chr8	11710911	cg03654169	-0.27818	4.53771e-07	0.000394891	OpenSea	0.795183	0.531856	0.686149	0.247892	0.488656	0.355398	0.758304	0.442152	0.752369	0.393515	0.582525	0.353352	0.724485	0.443626	0.644765	0.346324	0.764253	0.578955
chr13	113677628	cg19028462	-0.278105	0.000285186	0.00879147	Island	0.729544	0.62603	0.798557	0.22634	0.489603	0.350396	0.876852	0.576051	0.783882	0.559845	0.746497	0.590253	0.928994	0.616446	0.878283	0.377854	0.923418	0.729467
chr1	161676469	cg05033369	-0.2781	0.000250115	0.00812758	OpenSea	0.352644	0.295829	0.378945	0.0955759	0.194651	0.14377	0.618867	0.126113	0.678491	0.178083	0.503535	0.250329	0.579165	0.284254	0.514748	0.179566	0.657943	0.422571
chr10	102822002	cg13269555	-0.278091	0.000326289	0.00951432	Island	0.505432	0.486483	0.621869	0.22247	0.440413	0.266476	0.774926	0.353189	0.793728	0.211673	0.568388	0.429572	0.78261	0.51282	0.65877	0.465702	0.865966	0.560894
chr8	143823917	cg06565975	-0.278089	0.000543691	0.0131066	S_Shelf	0.908915	0.638554	0.916271	0.255001	0.588521	0.48277	0.751082	0.593618	0.968623	0.519532	0.80682	0.547006	0.632594	0.478978	0.709922	0.433811	0.826807	0.657482
chr12	2743239	cg15160746	-0.278017	0.000123789	0.00533213	OpenSea	0.932148	0.847707	0.948238	0.283795	0.876855	0.694378	0.880106	0.901491	0.889811	0.681285	0.937743	0.568422	0.912281	0.682229	0.891999	0.271881	0.872585	0.708428
chr12	124991139	cg27179101	-0.277996	6.05257e-05	0.00351294	OpenSea	0.403377	0.192237	0.402071	0.0833425	0.205276	0.187706	0.473035	0.235045	0.632092	0.0871523	0.158726	0.0857114	0.598757	0.185461	0.409841	0.0543922	0.607512	0.277673
chr4	185468777	cg22905866	-0.277971	0.000467313	0.0119107	OpenSea	0.538525	0.630067	0.706774	0.277721	0.457692	0.293067	0.799517	0.321238	0.84332	0.397093	0.572228	0.295965	0.824853	0.53282	0.6218	0.328492	0.848404	0.634911
chr19	42408458	cg24296761	-0.277943	0.000284022	0.00876265	Island	0.983375	0.491697	0.809655	0.400715	0.462467	0.435658	0.792142	0.482115	0.622268	0.44608	0.60033	0.417405	0.840365	0.486958	0.720327	0.420812	0.88798	0.635987
chr1	95179425	cg08056069	-0.277917	0.00232817	0.0325305	OpenSea	0.411612	0.466088	0.513213	0.12943	0.279576	0.256345	0.720481	0.245183	0.803863	0.386394	0.484694	0.300275	0.8361	0.451294	0.593144	0.193338	0.811821	0.524903
chr11	35188437	cg04171808	-0.277854	0.000482515	0.0121593	OpenSea	0.591919	0.502075	0.633863	0.251699	0.562435	0.490597	0.85455	0.362793	0.857561	0.295489	0.679854	0.412938	0.825582	0.722973	0.760806	0.380418	0.811697	0.658603
chr13	99227533	cg25032321	-0.277845	1.91099e-05	0.00190589	N_Shore	0.550977	0.332257	0.528434	0.140985	0.417437	0.140476	0.692453	0.363429	0.579759	0.458373	0.606679	0.325826	0.631016	0.210788	0.592347	0.387105	0.605579	0.344841
chr19	16178426	cg22270364	-0.277769	3.57052e-05	0.00262593	Island	0.610283	0.550253	0.815426	0.277251	0.47433	0.355581	0.81193	0.455115	0.749921	0.405076	0.654514	0.393316	0.803234	0.466927	0.77818	0.451372	0.804945	0.647952
chr6	31786772	cg26539455	-0.277736	0.00168876	0.0264781	S_Shore	0.783834	0.509674	0.85169	0.279847	0.352103	0.146526	0.772482	0.356489	0.831634	0.630398	0.616422	0.30513	0.732769	0.647853	0.759037	0.445183	0.750125	0.629367
chr12	13251495	cg20618695	-0.277718	0.000183766	0.00673276	N_Shelf	0.286386	0.247774	0.323374	0.0650831	0.108152	0.098784	0.583735	0.157622	0.525725	0.0869438	0.288651	0.10843	0.628056	0.185333	0.453201	0.0609148	0.643981	0.330913
chr1	64127751	cg17328839	-0.277715	1.26746e-06	0.00055179	OpenSea	0.693895	0.489095	0.618218	0.183965	0.440122	0.246759	0.716418	0.541284	0.734573	0.283512	0.503849	0.299924	0.628842	0.327184	0.608855	0.301477	0.650049	0.422186
chr5	139626136	cg24067652	-0.277618	2.27288e-05	0.00207252	OpenSea	0.874954	0.58221	0.804231	0.30071	0.531339	0.402088	0.824022	0.524045	0.851919	0.448988	0.676485	0.494607	0.85318	0.640828	0.821449	0.561213	0.940072	0.724399
chr14	101449311	cg07947615	-0.277614	1.48314e-05	0.00164954	OpenSea	0.83815	0.546417	0.519437	0.278488	0.644841	0.453458	0.797355	0.549075	0.815708	0.473646	0.786448	0.38837	0.788382	0.578078	0.742044	0.264432	0.763622	0.665494
chr10	116393423	cg00950497	-0.277574	0.00105484	0.0197663	S_Shore	0.374261	0.235547	0.483549	0.12319	0.298909	0.287057	0.663392	0.233338	0.738379	0.166931	0.245894	0.155373	0.750919	0.517046	0.497839	0.108347	0.615178	0.343321
chr13	30700159	cg11818555	-0.27747	3.26712e-05	0.00250723	OpenSea	0.925194	0.712318	0.908015	0.311427	0.605542	0.365691	0.937231	0.717563	0.914466	0.767469	0.853684	0.620328	0.925177	0.718806	0.936586	0.438332	0.934742	0.791474
chr11	75287721	cg17472111	-0.277465	0.000102966	0.00475429	OpenSea	0.361194	0.285408	0.337953	0.0746494	0.204098	0.150985	0.556126	0.20555	0.61236	0.132312	0.384514	0.183276	0.633283	0.254457	0.465869	0.085552	0.688369	0.374394
chr1	246860416	cg07139495	-0.277314	1.29918e-05	0.00154288	OpenSea	0.702985	0.547792	0.744224	0.257157	0.539199	0.461992	0.763186	0.488563	0.867024	0.430232	0.653514	0.412398	0.697402	0.450731	0.759237	0.329625	0.789237	0.641695
chr1	205418278	cg02520707	-0.277277	1.03032e-06	0.000513826	OpenSea	0.875942	0.654004	0.821493	0.306796	0.697047	0.563468	0.867537	0.730458	0.906584	0.558947	0.824339	0.542143	0.859393	0.606781	0.831555	0.397238	0.889446	0.718006
chr4	184908884	cg13966557	-0.277197	4.66682e-07	0.000397048	OpenSea	0.627693	0.354454	0.588026	0.150103	0.407379	0.192684	0.588781	0.39745	0.600912	0.20221	0.368318	0.211256	0.597674	0.301489	0.545231	0.252951	0.649919	0.416566
chr16	85020055	cg06074534	-0.277187	2.89117e-05	0.00235433	OpenSea	0.972549	0.83339	0.97919	0.552975	0.7209	0.588389	0.977001	0.659361	0.980605	0.574281	0.875303	0.565986	0.976309	0.642506	0.951341	0.526716	0.972665	0.967575
chr8	130698161	cg17951713	-0.277175	1.36651e-05	0.00158362	OpenSea	0.494703	0.344543	0.327737	0.0950281	0.257246	0.177533	0.563015	0.217799	0.556422	0.095486	0.323761	0.153286	0.599553	0.295524	0.489771	0.0782721	0.597227	0.257391
chr1	156631235	cg25343618	-0.277168	0.000502645	0.0124769	S_Shelf	0.22691	0.299844	0.30212	0.0721015	0.182125	0.138468	0.577241	0.149963	0.664959	0.136832	0.413323	0.186691	0.638017	0.165119	0.447141	0.0544263	0.633355	0.387231
chr15	60687284	cg13313836	-0.277144	0.000184703	0.00675547	N_Shelf	0.857896	0.670366	0.739445	0.164299	0.414403	0.281962	0.810846	0.613504	0.768767	0.413382	0.615425	0.433159	0.829045	0.620158	0.719119	0.232845	0.797022	0.627995
chr11	117069849	cg10130564	-0.277105	0.000150363	0.00598237	OpenSea	0.829684	0.583879	0.621078	0.114382	0.428287	0.264303	0.779251	0.662553	0.806316	0.280013	0.455391	0.310649	0.727712	0.52272	0.727735	0.385694	0.800026	0.557342
chr7	55146373	cg20041612	-0.277055	8.9764e-07	0.000489337	OpenSea	0.802913	0.519962	0.793769	0.343543	0.495657	0.410516	0.794896	0.430237	0.711729	0.413323	0.766462	0.569521	0.753428	0.544496	0.765322	0.380968	0.778176	0.556287
chr15	39871808	cg23116540	-0.277042	6.73917e-07	0.000438281	N_Shore	0.720449	0.280445	0.443815	0.212266	0.415945	0.231531	0.641918	0.379924	0.586119	0.222325	0.357992	0.217607	0.630244	0.321709	0.496137	0.285124	0.612428	0.260737
chr17	57916643	cg02782634	-0.277008	6.94276e-05	0.00378346	OpenSea	0.414081	0.170954	0.273296	0.132648	0.122023	0.126491	0.50819	0.240079	0.530997	0.09598	0.431542	0.131433	0.670437	0.126211	0.386187	0.217244	0.60065	0.203291
chr5	132175434	cg05573829	-0.276985	0.000100819	0.00470276	OpenSea	0.841204	0.644051	0.822905	0.23849	0.542724	0.302879	0.875659	0.604198	0.915111	0.423305	0.698981	0.620928	0.817408	0.639549	0.801251	0.471176	0.854456	0.732256
chr4	148283066	cg20168495	-0.27698	0.000177911	0.00659952	OpenSea	0.456007	0.396314	0.525175	0.17207	0.282317	0.164642	0.707695	0.238154	0.728589	0.298113	0.532876	0.29778	0.706156	0.360714	0.554282	0.239586	0.658812	0.491719
chr7	29609310	cg13817046	-0.276961	6.83862e-05	0.00375235	S_Shelf	0.696937	0.559095	0.585011	0.208023	0.49159	0.351685	0.692483	0.405678	0.806323	0.215884	0.563412	0.398767	0.73924	0.520712	0.634911	0.220346	0.767279	0.604345
chr3	38033770	cg03203287	-0.276946	1.13267e-05	0.00144534	N_Shore	0.846656	0.732856	0.927993	0.329821	0.614414	0.48965	0.92855	0.715585	0.905499	0.528141	0.807882	0.472456	0.918733	0.650598	0.855125	0.547776	0.926712	0.772168
chr16	87491587	cg02660643	-0.276822	6.13674e-05	0.00353821	OpenSea	0.691869	0.470473	0.55061	0.210886	0.416407	0.305793	0.788923	0.410533	0.815752	0.426659	0.595018	0.349253	0.722147	0.537512	0.719616	0.292026	0.738098	0.543912
chr3	37977733	cg02355558	-0.276816	8.89623e-07	0.00048787	OpenSea	0.831475	0.440495	0.617444	0.179697	0.450698	0.281512	0.628253	0.473555	0.641943	0.216505	0.488969	0.296169	0.632144	0.391677	0.605314	0.374055	0.683594	0.434823
chr16	15596369	cg01426968	-0.276813	2.99883e-05	0.00240332	OpenSea	0.668159	0.461523	0.560885	0.181911	0.372306	0.267645	0.69934	0.392883	0.751911	0.228268	0.500933	0.374055	0.712171	0.483452	0.615508	0.272392	0.763522	0.491286
chr1	207201020	cg20738274	-0.276778	6.14169e-07	0.00042385	OpenSea	0.610085	0.439665	0.639961	0.227596	0.474096	0.375109	0.730578	0.426525	0.708078	0.303919	0.53356	0.318098	0.71591	0.339306	0.605706	0.274588	0.703139	0.525303
chr8	144965836	cg03014589	-0.27676	4.92759e-05	0.00313921	N_Shore	0.860054	0.757326	0.931642	0.385668	0.651698	0.56299	0.927736	0.68747	0.979778	0.630282	0.82663	0.607858	0.968367	0.613694	0.939107	0.603465	0.899248	0.644669
chr6	7107129	cg08055087	-0.276732	0.00461078	0.0497385	Island	0.0498646	0.112408	0.310832	0.0498384	0.0839086	0.0522452	0.550907	0.0526608	0.699974	0.121431	0.164117	0.059846	0.612559	0.200485	0.352364	0.0410608	0.631594	0.275561
chr1	36574795	cg03731202	-0.27672	0.000302616	0.00909387	OpenSea	0.30013	0.307745	0.392726	0.153204	0.352511	0.222787	0.658944	0.211047	0.73531	0.278859	0.453606	0.275448	0.701834	0.299356	0.543711	0.179903	0.719198	0.439139
chr1	16534157	cg20430773	-0.276675	0.00145184	0.0241377	Island	0.413837	0.328663	0.630886	0.178793	0.50997	0.526099	0.644517	0.250036	0.789247	0.308664	0.327476	0.253683	0.778914	0.525445	0.705416	0.240533	0.824835	0.523108
chr16	85429522	cg08412913	-0.276495	0.000866774	0.0174816	OpenSea	0.283146	0.115136	0.293692	0.03129	0.0450962	0.0319668	0.506645	0.0780878	0.555777	0.0819759	0.206021	0.134823	0.587722	0.184366	0.36638	0.0343186	0.612134	0.276195
chr5	141595654	cg00542992	-0.276488	0.000228541	0.00770584	OpenSea	0.435177	0.405207	0.451906	0.118599	0.235902	0.137566	0.638422	0.163197	0.715566	0.199492	0.514447	0.335857	0.634657	0.353189	0.512336	0.178093	0.63748	0.396302
chr1	218759118	cg14091840	-0.276464	0.000188778	0.00684946	OpenSea	0.760362	0.684311	0.79245	0.204655	0.573322	0.446595	0.842281	0.58427	0.889642	0.441764	0.744378	0.60761	0.868159	0.703151	0.82047	0.317467	0.885383	0.698448
chr8	96126599	cg12865818	-0.276449	7.206e-06	0.00116665	OpenSea	0.799919	0.629562	0.872854	0.246125	0.65776	0.489625	0.780718	0.656612	0.797551	0.497438	0.730622	0.454098	0.821983	0.564628	0.782017	0.397297	0.756134	0.576133
chr8	80527604	cg27326514	-0.276395	0.00101363	0.0192853	S_Shore	0.303867	0.403156	0.533477	0.183051	0.377562	0.189963	0.732527	0.282904	0.822559	0.36645	0.514897	0.317729	0.755704	0.414081	0.610085	0.260806	0.752267	0.49725
chr16	67345737	cg05762671	-0.276344	0.001909	0.0286713	OpenSea	0.49935	0.475452	0.630775	0.183193	0.376512	0.319378	0.786425	0.240705	0.868793	0.353719	0.620936	0.443126	0.787094	0.612551	0.686185	0.329957	0.855878	0.666773
chr1	160992352	cg05754905	-0.276179	3.32912e-07	0.00035629	S_Shore	0.949096	0.836045	0.929004	0.353553	0.826386	0.657668	0.940854	0.801362	0.937282	0.615178	0.897719	0.647347	0.944584	0.639397	0.938764	0.410528	0.940958	0.85796
chr1	108115416	cg06942111	-0.276083	6.76069e-05	0.00372664	OpenSea	0.930985	0.530841	0.781282	0.165896	0.558218	0.302128	0.718601	0.648088	0.700743	0.491943	0.594458	0.360398	0.776069	0.470862	0.678024	0.437245	0.742951	0.589185
chr2	234600423	cg23338993	-0.275995	8.2715e-05	0.00420205	OpenSea	0.540282	0.566954	0.731837	0.206143	0.535571	0.37054	0.807689	0.472783	0.81831	0.424677	0.681496	0.441128	0.763024	0.536148	0.699294	0.31384	0.843294	0.604627
chr16	89647782	cg10225951	-0.275989	0.00125531	0.0220021	Island	0.821288	0.815415	0.797331	0.166534	0.449944	0.203062	0.886481	0.658532	0.818218	0.281777	0.811948	0.725208	0.808329	0.725422	0.818714	0.25696	0.871921	0.767363
chr19	45116903	cg12177087	-0.275832	2.03218e-06	0.000659137	OpenSea	0.937001	0.745093	0.927176	0.524425	0.63457	0.488244	0.95114	0.59561	0.930771	0.626698	0.906623	0.51036	0.931325	0.672615	0.826163	0.523181	0.924491	0.800541
chr8	41628237	cg08521995	-0.275571	0.000199457	0.00708112	S_Shelf	0.447593	0.413685	0.538219	0.210061	0.375191	0.223272	0.710954	0.244302	0.743142	0.268466	0.560569	0.297577	0.706136	0.514905	0.640873	0.241932	0.704332	0.532672
chr10	3805252	cg00206063	-0.275474	1.84115e-05	0.00187191	OpenSea	0.899436	0.774396	0.93125	0.457427	0.641844	0.480076	0.877365	0.660209	0.931723	0.518062	0.872258	0.555383	0.916913	0.752733	0.881483	0.390653	0.885746	0.769813
chr2	46391729	cg24069962	-0.275374	8.80651e-06	0.00127944	OpenSea	0.799987	0.662226	0.834433	0.314659	0.653936	0.487644	0.858561	0.540688	0.872223	0.522585	0.812714	0.60139	0.860597	0.738748	0.855147	0.406017	0.887	0.682277
chr4	8102944	cg15688324	-0.27528	0.000144346	0.00584609	S_Shelf	0.772186	0.602043	0.764034	0.309985	0.571528	0.438579	0.93146	0.494982	0.907769	0.564484	0.786528	0.477698	0.869783	0.781675	0.822163	0.47112	0.900269	0.707633
chr13	113677777	cg12537329	-0.275227	0.000537536	0.0130081	Island	0.628428	0.568256	0.803475	0.249378	0.512127	0.324712	0.835388	0.498798	0.852578	0.524168	0.684971	0.744541	0.846748	0.55905	0.843551	0.297357	0.837834	0.601797
chr16	69092182	cg06267075	-0.275166	2.4493e-05	0.00214155	OpenSea	0.935869	0.529073	0.732566	0.191286	0.642233	0.341669	0.720718	0.587597	0.72286	0.457729	0.584295	0.437102	0.738739	0.542352	0.742082	0.440986	0.726074	0.541152
chr1	229714785	cg20940675	-0.275149	0.000367624	0.0102715	OpenSea	0.2807	0.312845	0.457977	0.139898	0.204679	0.241642	0.651742	0.190192	0.65104	0.122062	0.323793	0.171914	0.612431	0.183768	0.553532	0.153501	0.70406	0.447791
chr11	76998832	cg08268692	-0.27514	8.37321e-06	0.00124916	OpenSea	0.907716	0.783004	0.872668	0.310292	0.581266	0.487681	0.876281	0.592937	0.880804	0.645632	0.869365	0.540133	0.892608	0.645425	0.850746	0.415934	0.909201	0.743354
chr11	108422791	cg10593028	-0.275135	4.68597e-05	0.0030564	OpenSea	0.829497	0.655269	0.754087	0.288651	0.569362	0.324756	0.881515	0.530062	0.857923	0.421835	0.666736	0.412058	0.853118	0.5973	0.843495	0.735228	0.854723	0.669079
chr22	20229526	cg09784932	-0.275102	2.11249e-05	0.00198994	Island	0.758827	0.624327	0.880271	0.339878	0.627196	0.540799	0.869939	0.635846	0.910276	0.605542	0.794973	0.664627	0.908174	0.572802	0.878725	0.382862	0.881174	0.666956
chr8	29133647	cg02152631	-0.275081	3.37626e-06	0.0008152	OpenSea	0.792003	0.444206	0.675451	0.262494	0.467921	0.229472	0.650165	0.521086	0.6914	0.2189	0.397482	0.284796	0.665463	0.338719	0.573286	0.340772	0.674404	0.4714
chr10	126308034	cg18440692	-0.275038	0.00388282	0.044667	S_Shelf	0.218308	0.489917	0.495107	0.151715	0.508138	0.492856	0.729597	0.198649	0.811944	0.252378	0.583618	0.339342	0.818644	0.394449	0.584572	0.181656	0.758326	0.531946
chr12	124718401	cg02353048	-0.275036	3.49316e-06	0.000827146	OpenSea	0.944469	0.766752	0.777382	0.295496	0.674802	0.523914	0.951874	0.730656	0.927801	0.616654	0.875526	0.64552	0.940971	0.672133	0.92271	0.442446	0.919547	0.766186
chr6	16277615	cg14757107	-0.275029	2.52252e-05	0.00217724	OpenSea	0.714426	0.648058	0.784048	0.393566	0.66823	0.521196	0.883175	0.568538	0.926634	0.617434	0.780168	0.486791	0.923679	0.618662	0.862709	0.410776	0.874193	0.67698
chr5	71543106	cg21817750	-0.275028	1.05518e-05	0.00139229	OpenSea	0.932405	0.681879	0.887456	0.382484	0.727394	0.505215	0.824953	0.649191	0.856648	0.49885	0.626855	0.417694	0.856539	0.685901	0.84084	0.370191	0.875989	0.762423
chr18	56530106	cg06487082	-0.274977	0.00387229	0.044587	N_Shore	0.181116	0.180025	0.420537	0.0947832	0.104547	0.0645066	0.627827	0.102876	0.67762	0.1996	0.297457	0.155448	0.70186	0.365315	0.41757	0.0953399	0.646003	0.341854
chr3	171685460	cg11118962	-0.274969	2.31861e-05	0.00208719	OpenSea	0.584152	0.198515	0.34487	0.0938685	0.169272	0.119926	0.469769	0.205967	0.620555	0.134996	0.321988	0.163623	0.644613	0.132327	0.332966	0.180223	0.514813	0.298832
chr2	222395101	cg10835083	-0.274869	0.000145187	0.00586571	OpenSea	0.504831	0.379308	0.606364	0.139668	0.345626	0.127627	0.719818	0.299531	0.487288	0.283768	0.441898	0.266167	0.753566	0.382671	0.673696	0.354271	0.66982	0.496073
chr10	3824387	cg24003508	-0.274852	0.000381147	0.0105101	S_Shore	0.197617	0.106807	0.277307	0.0405521	0.105995	0.0618096	0.54845	0.066805	0.62717	0.08202	0.249156	0.105198	0.575175	0.194149	0.339189	0.133589	0.602819	0.258276
chr1	42248998	cg17220055	-0.274852	0.00010719	0.00486796	OpenSea	0.443126	0.321181	0.559713	0.192328	0.315261	0.196663	0.59856	0.30376	0.698099	0.270508	0.595674	0.417593	0.657755	0.294763	0.493808	0.125914	0.691221	0.456839
chr7	36320227	cg01314165	-0.274789	3.96931e-06	0.000866845	OpenSea	0.898875	0.797225	0.933476	0.372039	0.757252	0.488588	0.928746	0.643831	0.940624	0.713877	0.940389	0.606457	0.937875	0.730837	0.933784	0.523056	0.940128	0.862137
chr5	134582880	cg24822529	-0.274721	3.66846e-06	0.000841913	OpenSea	0.83946	0.424479	0.58859	0.149724	0.454898	0.228703	0.590117	0.343384	0.598577	0.285245	0.641943	0.344036	0.647352	0.458041	0.608463	0.310798	0.572058	0.524559
chr1	211722100	cg00085790	-0.274674	1.7939e-05	0.00184539	OpenSea	0.695235	0.605881	0.792626	0.246226	0.61246	0.46433	0.828593	0.621406	0.844109	0.50288	0.735691	0.535453	0.853228	0.537884	0.812347	0.364387	0.832618	0.65639
chr5	140098230	cg13303313	-0.274672	5.42684e-05	0.00329793	OpenSea	0.704407	0.542849	0.656687	0.172826	0.542602	0.168172	0.837229	0.581839	0.635808	0.341546	0.787866	0.481689	0.5596	0.301792	0.712954	0.381694	0.735689	0.728388
chr1	177896505	cg03224627	-0.274593	0.000150861	0.00599363	OpenSea	0.931529	0.638628	0.834762	0.249749	0.585753	0.47546	0.843584	0.711613	0.884927	0.529945	0.80796	0.50808	0.838689	0.809781	0.849558	0.30745	0.87188	0.746603
chr13	114881194	cg04799329	-0.274494	1.2961e-06	0.000555405	S_Shore	0.827782	0.630265	0.817956	0.32555	0.609059	0.439339	0.782095	0.531458	0.825806	0.573082	0.822418	0.518322	0.818292	0.604316	0.862316	0.424649	0.796621	0.644915
chr5	112356289	cg10837404	-0.274439	8.97974e-06	0.00128839	OpenSea	0.928274	0.857288	0.911628	0.319253	0.743426	0.466523	0.945761	0.653144	0.921422	0.609571	0.921467	0.539814	0.923591	0.786179	0.944263	0.570179	0.935737	0.903667
chr4	1052372	cg04423820	-0.274376	3.29025e-06	0.000809167	S_Shelf	0.808926	0.60988	0.883124	0.298764	0.702029	0.521895	0.856526	0.619355	0.837385	0.525451	0.732516	0.456079	0.862889	0.664278	0.786847	0.450467	0.790796	0.645485
chr8	8746679	cg27280535	-0.274358	6.62394e-06	0.00111868	N_Shore	0.39443	0.249944	0.514167	0.140489	0.246665	0.170459	0.552951	0.195056	0.60633	0.148096	0.339257	0.15622	0.600259	0.203626	0.473296	0.25395	0.564128	0.304423
chr2	102844110	cg26788216	-0.274311	0.000654239	0.0147002	OpenSea	0.495188	0.240742	0.421798	0.0961483	0.167009	0.152695	0.65567	0.295159	0.694225	0.143474	0.378447	0.472269	0.639136	0.234029	0.502372	0.187523	0.705577	0.368582
chr2	236523362	cg07546943	-0.274298	0.00175285	0.027107	OpenSea	0.437837	0.471552	0.604134	0.219009	0.415852	0.307499	0.802336	0.36995	0.918114	0.424562	0.649423	0.407036	0.842291	0.531795	0.71949	0.498759	0.878124	0.568755
chr10	729846	cg10064922	-0.274279	0.000571751	0.0135192	OpenSea	0.861898	0.603123	0.79101	0.542418	0.581425	0.592257	0.940546	0.504072	0.903781	0.350677	0.846497	0.805296	0.933809	0.812972	0.90762	0.240248	0.941798	0.788811
chr14	100434934	cg10764891	-0.274215	0.000356322	0.0100613	N_Shelf	0.769053	0.604246	0.680225	0.317261	0.484312	0.425777	0.868781	0.427517	0.905396	0.443029	0.765782	0.490756	0.882732	0.760303	0.778993	0.382671	0.87637	0.69215
chr20	43247325	cg07097722	-0.27411	0.00018654	0.0067924	OpenSea	0.587068	0.498299	0.697688	0.329614	0.488254	0.403042	0.858583	0.384608	0.822265	0.558976	0.733491	0.389379	0.760969	0.595941	0.842738	0.319614	0.826485	0.671081
chr6	31658176	cg05256179	-0.274079	7.21519e-08	0.000239599	OpenSea	0.824796	0.60235	0.795777	0.379278	0.646351	0.526466	0.837445	0.604294	0.863567	0.551502	0.74856	0.434273	0.830983	0.525784	0.765236	0.423319	0.832949	0.631689
chr9	140683212	cg14459021	-0.274007	2.316e-06	0.000698078	Island	0.979945	0.860745	0.98628	0.313956	0.656824	0.584482	0.980466	0.826421	0.976819	0.537969	0.975488	0.731005	0.977104	0.700493	0.979412	0.595233	0.979412	0.875384
chr1	193432241	cg15711508	-0.273962	7.14831e-06	0.00116369	OpenSea	0.788097	0.540366	0.627457	0.233385	0.67768	0.530397	0.734312	0.696774	0.753857	0.432789	0.609517	0.395043	0.794748	0.375335	0.738557	0.273986	0.804659	0.58515
chr1	2162506	cg08640824	-0.273881	0.00198621	0.0294311	S_Shore	0.165987	0.0791817	0.274653	0.0371138	0.0353539	0.0282478	0.556143	0.0485668	0.611241	0.0767454	0.098645	0.0558085	0.524151	0.135757	0.35228	0.126654	0.590722	0.156172
chr7	2150534	cg09776772	-0.273606	0.00228016	0.032121	OpenSea	0.907346	0.59793	0.88685	0.357811	0.409207	0.27975	0.932549	0.874104	0.948281	0.322091	0.698448	0.724951	0.942399	0.860136	0.909447	0.488929	0.942145	0.608519
chr17	16322482	cg26719625	-0.273481	0.00122857	0.0217193	OpenSea	0.477329	0.440784	0.602207	0.278531	0.493286	0.482194	0.841471	0.386728	0.907776	0.475582	0.681839	0.483591	0.861073	0.556853	0.753452	0.314936	0.920069	0.657974
chr13	114065897	cg26081974	-0.27343	0.000189966	0.00687198	N_Shore	0.979432	0.615435	0.943171	0.251157	0.708873	0.595354	0.922108	0.677685	0.970622	0.677523	0.879614	0.850264	0.913192	0.893981	0.933989	0.438538	0.945694	0.735892
chr15	60683059	cg11681321	-0.273421	0.000130778	0.00551734	OpenSea	0.7941	0.534619	0.700759	0.307379	0.447222	0.301347	0.624203	0.488581	0.756314	0.243391	0.386743	0.238154	0.780143	0.324221	0.641252	0.284219	0.532792	0.480832
chr12	93774772	cg19554457	-0.273408	8.23844e-06	0.00123918	S_Shelf	0.7103	0.38979	0.68007	0.160002	0.679909	0.338077	0.609962	0.368023	0.657073	0.360735	0.38498	0.28087	0.624593	0.356932	0.593212	0.390252	0.617802	0.452549
chr10	121439845	cg20636248	-0.273398	0.00105852	0.0198001	OpenSea	0.647848	0.57017	0.690907	0.281353	0.386566	0.372113	0.784334	0.396333	0.855835	0.377727	0.546012	0.42508	0.845673	0.614758	0.714153	0.169744	0.865282	0.668748
chr15	60688948	cg14397690	-0.273367	1.3527e-05	0.00157642	N_Shore	0.69495	0.343458	0.456439	0.116665	0.261201	0.13188	0.490845	0.405848	0.612058	0.138588	0.338522	0.163992	0.63786	0.265341	0.485977	0.213722	0.577252	0.315309
chr10	29924694	cg11316887	-0.273366	3.0907e-05	0.00243972	OpenSea	0.42849	0.255184	0.459528	0.132962	0.49808	0.293934	0.664679	0.33824	0.603429	0.360025	0.419372	0.178445	0.655412	0.370328	0.600492	0.269498	0.733264	0.40384
chr1	33235324	cg05695699	-0.273325	1.40695e-05	0.00160432	N_Shore	0.953193	0.677918	0.857695	0.285391	0.653678	0.610227	0.934121	0.602565	0.942374	0.598234	0.83275	0.634782	0.917986	0.784648	0.915047	0.486432	0.932335	0.799059
chr8	119125345	cg15694987	-0.273312	1.4424e-06	0.000570575	S_Shore	0.708651	0.495334	0.696903	0.190515	0.455501	0.350562	0.741324	0.523249	0.671957	0.347722	0.568357	0.352358	0.730939	0.416668	0.672133	0.352209	0.742062	0.499398
chr11	8829438	cg08710564	-0.273165	2.04782e-05	0.00196009	OpenSea	0.753618	0.656185	0.727816	0.298303	0.509947	0.346982	0.824562	0.479425	0.811593	0.42044	0.65906	0.503361	0.866946	0.584791	0.816098	0.433673	0.827782	0.615778
chr6	30782272	cg19579005	-0.273153	0.000388038	0.010623	OpenSea	0.290252	0.131354	0.184384	0.0708914	0.0563636	0.0446767	0.526158	0.065173	0.662535	0.0734392	0.230268	0.0919256	0.555472	0.0865939	0.245196	0.0796393	0.573351	0.221909
chr7	2609648	cg13457496	-0.273028	9.34441e-06	0.00131285	OpenSea	0.922653	0.8588	0.96957	0.645007	0.728484	0.499786	0.96488	0.60214	0.953364	0.559021	0.907352	0.734906	0.95899	0.652756	0.958212	0.427822	0.954513	0.880526
chr15	40531952	cg05447023	-0.273001	0.000823342	0.0169377	S_Shore	0.859073	0.727803	0.761379	0.242697	0.709519	0.60842	0.909981	0.443944	0.916257	0.550266	0.675096	0.629606	0.909909	0.852753	0.894873	0.286112	0.866231	0.703711
chr11	59015338	cg27471192	-0.272925	0.000566038	0.0134218	OpenSea	0.303391	0.194	0.445618	0.163563	0.126932	0.119657	0.587532	0.175435	0.749129	0.135522	0.34261	0.207993	0.653276	0.182331	0.35456	0.120204	0.510811	0.318832
chr3	187635183	cg10168494	-0.272791	8.99412e-05	0.00440584	OpenSea	0.511917	0.395515	0.468689	0.154789	0.392708	0.267706	0.648327	0.261772	0.754759	0.260968	0.393527	0.26877	0.682633	0.370899	0.512603	0.156863	0.710678	0.483445
chr17	59573001	cg06762332	-0.272771	0.00259969	0.0348526	OpenSea	0.53326	0.625722	0.725108	0.382551	0.498932	0.418483	0.850069	0.436618	0.919143	0.43921	0.826341	0.841931	0.9086	0.486716	0.756503	0.273012	0.915759	0.574532
chr11	94826095	cg11378101	-0.272763	0.000138682	0.00570712	S_Shelf	0.607196	0.59836	0.771495	0.345672	0.531572	0.427829	0.858491	0.552238	0.869348	0.47668	0.749611	0.448545	0.879924	0.617226	0.825953	0.353287	0.894425	0.713314
chr10	5576480	cg03651219	-0.272714	1.29442e-05	0.00153964	OpenSea	0.926533	0.736551	0.935872	0.4808	0.827578	0.725889	0.938196	0.604021	0.933644	0.534169	0.903712	0.911762	0.935996	0.657176	0.91106	0.38837	0.921535	0.740959
chr8	18611395	cg23400169	-0.272511	3.23975e-06	0.000809167	OpenSea	0.883065	0.594532	0.628768	0.3223	0.515178	0.276309	0.759031	0.511463	0.767563	0.292421	0.571799	0.355697	0.661358	0.511207	0.679402	0.284966	0.709978	0.574647
chr1	233248709	cg00980058	-0.272505	0.000887189	0.0177524	OpenSea	0.38346	0.281449	0.370242	0.088722	0.200927	0.159225	0.623351	0.203486	0.724332	0.148931	0.402172	0.3331	0.681325	0.37012	0.452386	0.0887709	0.660279	0.372123
chr8	145024939	cg23934955	-0.272369	0.000275414	0.00860011	Island	0.560247	0.375808	0.623449	0.186533	0.292187	0.136908	0.654781	0.424221	0.722808	0.246609	0.443303	0.253651	0.680032	0.503291	0.608032	0.268419	0.757753	0.49583
chr16	30125232	cg06367321	-0.272327	5.22995e-05	0.00323826	OpenSea	0.92011	0.655366	0.867307	0.347883	0.648337	0.537241	0.921074	0.575623	0.941889	0.674143	0.782406	0.716877	0.920747	0.701071	0.92319	0.370946	0.949949	0.844912
chr4	37668528	cg18672030	-0.27232	0.00217359	0.0311865	OpenSea	0.229955	0.290252	0.235207	0.0434747	0.125539	0.0800307	0.590952	0.0629782	0.701071	0.257267	0.337229	0.136739	0.659663	0.169116	0.343687	0.0491379	0.669525	0.35295
chr17	57917589	cg14032089	-0.27231	4.94286e-05	0.00314061	OpenSea	0.470809	0.266537	0.322487	0.139902	0.200315	0.103956	0.543124	0.228361	0.639868	0.103818	0.516376	0.160195	0.664588	0.206738	0.40875	0.311707	0.482607	0.276919
chr13	52736798	cg21408813	-0.272295	2.186e-06	0.000682494	S_Shelf	0.587579	0.36358	0.434669	0.27192	0.318484	0.181524	0.649465	0.369265	0.65227	0.241008	0.575018	0.249944	0.659221	0.281483	0.525758	0.272037	0.560545	0.281595
chr1	154929791	cg11135108	-0.272283	3.17922e-05	0.00247291	OpenSea	0.914203	0.544729	0.711548	0.226134	0.491157	0.297055	0.715548	0.529484	0.773854	0.421226	0.591029	0.544821	0.590782	0.397944	0.689605	0.308504	0.727693	0.484974
chr7	226444	cg17021798	-0.272279	2.23644e-06	0.000686237	S_Shore	0.734331	0.564381	0.77488	0.314391	0.558485	0.466135	0.806198	0.478143	0.822079	0.466189	0.715917	0.495381	0.812277	0.571833	0.800629	0.418827	0.820061	0.619064
chr5	34053399	cg01116477	-0.27227	2.4502e-05	0.00214155	OpenSea	0.91418	0.680142	0.890754	0.294431	0.559027	0.526015	0.925491	0.665032	0.909707	0.522906	0.773065	0.524777	0.907549	0.72337	0.849746	0.461599	0.89915	0.779964
chr4	169555699	cg27640794	-0.272261	0.000942827	0.0184367	S_Shelf	0.269329	0.288072	0.397998	0.140262	0.193943	0.132213	0.700198	0.212836	0.636074	0.20657	0.454297	0.198073	0.6827	0.390275	0.602207	0.165728	0.634816	0.387182
chr8	644521	cg23291048	-0.2722	8.14887e-06	0.00123331	OpenSea	0.868317	0.52323	0.709066	0.191074	0.625455	0.426764	0.676755	0.620564	0.691531	0.331065	0.503767	0.349652	0.693387	0.292742	0.567622	0.335069	0.688948	0.504887
chr7	7478820	cg10275917	-0.272113	5.17536e-05	0.00322095	OpenSea	0.673064	0.463515	0.64914	0.198953	0.40538	0.269364	0.712459	0.348837	0.72786	0.296774	0.516995	0.364109	0.67824	0.563905	0.628052	0.246295	0.766075	0.556497
chr1	228337366	cg07103618	-0.272069	3.53654e-05	0.0026158	OpenSea	0.511111	0.333127	0.600697	0.149313	0.362573	0.329219	0.67985	0.34452	0.677472	0.292465	0.375853	0.259254	0.665136	0.40241	0.576268	0.185199	0.694996	0.399825
chr12	322831	cg12415569	-0.271897	3.64294e-06	0.000840541	OpenSea	0.564114	0.320057	0.534401	0.117574	0.348972	0.197295	0.583727	0.45749	0.64781	0.269184	0.428758	0.211435	0.616752	0.271335	0.484662	0.229401	0.656928	0.345277
chr6	32121249	cg05133205	-0.271833	6.18544e-06	0.00107832	N_Shore	0.530318	0.323486	0.361931	0.109026	0.329318	0.173602	0.588065	0.274569	0.691718	0.134293	0.261551	0.153101	0.546378	0.238511	0.366441	0.127085	0.586566	0.282115
chr7	70203221	cg23026543	-0.271771	1.71534e-06	0.000615702	OpenSea	0.82229	0.564697	0.631962	0.215635	0.552394	0.250993	0.68656	0.517992	0.705652	0.307997	0.490736	0.268275	0.625996	0.377219	0.583415	0.315353	0.605509	0.440413
chr1	208021736	cg15646741	-0.271642	0.0037588	0.0437742	OpenSea	0.304036	0.350049	0.43959	0.185549	0.311943	0.262587	0.754634	0.323641	0.857751	0.356985	0.364505	0.229294	0.827248	0.40281	0.5883	0.216647	0.84149	0.517159
chr6	33245342	cg13365340	-0.271581	0.0036663	0.0431184	Island	0.0566786	0.054491	0.279397	0.0599985	0.0594496	0.0484594	0.551424	0.0940798	0.635593	0.0716919	0.0478272	0.0459399	0.524685	0.0883751	0.300339	0.0484134	0.696485	0.196203
chr11	65083974	cg23386895	-0.271515	0.000340553	0.00978893	S_Shore	0.572234	0.478398	0.63445	0.233783	0.332802	0.254965	0.748368	0.452859	0.794952	0.262345	0.55459	0.368473	0.741022	0.522603	0.701755	0.28879	0.844123	0.618448
chr4	6695475	cg07210669	-0.271441	0.00056478	0.0134011	OpenSea	0.624203	0.445638	0.438496	0.117331	0.339963	0.192606	0.573827	0.277008	0.739764	0.270624	0.521875	0.297644	0.749492	0.354645	0.395168	0.0898749	0.684547	0.578994
chr16	81327958	cg16809762	-0.271437	6.2704e-05	0.00357609	OpenSea	0.529572	0.521642	0.515471	0.157436	0.402666	0.230071	0.66015	0.328643	0.677126	0.188647	0.499136	0.177045	0.67964	0.462326	0.483184	0.15193	0.668628	0.454898
chr17	15554603	cg02109507	-0.271395	7.72003e-05	0.00402695	OpenSea	0.659681	0.427604	0.673396	0.283466	0.397105	0.292528	0.750648	0.499369	0.852633	0.349835	0.465616	0.2996	0.732848	0.419973	0.636474	0.383972	0.809758	0.579263
chr16	4000474	cg03532331	-0.271256	5.14547e-05	0.00321032	OpenSea	0.358002	0.188389	0.388149	0.0546881	0.107851	0.0865939	0.45371	0.0971961	0.608761	0.13055	0.231385	0.103826	0.500486	0.160845	0.322105	0.0622399	0.567477	0.212291
chr1	6333796	cg03961030	-0.271251	5.4584e-06	0.00100839	OpenSea	0.901608	0.735617	0.926758	0.304403	0.659444	0.513154	0.916998	0.668878	0.926953	0.634154	0.805091	0.605466	0.923034	0.673201	0.893983	0.607672	0.927768	0.697833
chr8	42053994	cg09920804	-0.271215	5.171e-06	0.000979383	OpenSea	0.50013	0.399337	0.512336	0.194995	0.330404	0.227889	0.69369	0.263521	0.652141	0.257736	0.535861	0.252137	0.647905	0.300963	0.541325	0.246191	0.632908	0.462996
chr10	1156212	cg17715243	-0.271162	0.00368146	0.0432408	OpenSea	0.367108	0.39161	0.536714	0.265227	0.221091	0.194771	0.607071	0.133548	0.772356	0.207198	0.364875	0.174052	0.692322	0.567196	0.60763	0.15167	0.804552	0.447988
chr5	106724064	cg22009908	-0.271161	0.000821018	0.0169131	OpenSea	0.290695	0.259398	0.327184	0.0921361	0.158787	0.117031	0.587615	0.134594	0.677566	0.115376	0.276825	0.156656	0.640414	0.294581	0.456153	0.166199	0.714655	0.353475
chr17	80289541	cg26457700	-0.271128	1.40941e-06	0.00056605	N_Shore	0.761623	0.66482	0.823041	0.354902	0.60461	0.543952	0.809467	0.552591	0.795192	0.459898	0.782446	0.482689	0.834811	0.513886	0.756591	0.342973	0.783212	0.595128
chr3	195601155	cg08048178	-0.271118	1.58554e-06	0.000594123	Island	0.959279	0.874752	0.962726	0.3184	0.763955	0.60843	0.960927	0.737885	0.956278	0.768867	0.935991	0.743609	0.948671	0.641229	0.938837	0.491951	0.961056	0.762533
chr11	119341250	cg04818594	-0.270919	0.00116251	0.0209774	OpenSea	0.806987	0.596556	0.878386	0.405012	0.451261	0.359507	0.894969	0.523669	0.833032	0.266801	0.55036	0.289566	0.89598	0.770578	0.782251	0.594785	0.897838	0.74632
chr3	185544216	cg15487251	-0.270896	2.04851e-05	0.00196009	S_Shore	0.742558	0.467661	0.750896	0.192207	0.53309	0.365591	0.654312	0.531786	0.686499	0.300836	0.382917	0.266896	0.689109	0.432222	0.588197	0.260942	0.644277	0.415647
chr19	12890029	cg19821297	-0.270895	0.0017801	0.0273926	S_Shore	0.567367	0.383972	0.479061	0.109967	0.354794	0.265937	0.688466	0.29081	0.804217	0.177264	0.404793	0.503705	0.727689	0.567583	0.589568	0.154539	0.783448	0.507567
chr7	92673176	cg19414980	-0.270895	3.7856e-05	0.00271659	S_Shore	0.596741	0.45211	0.470605	0.0533993	0.410788	0.204527	0.588677	0.321552	0.626745	0.234468	0.407662	0.24039	0.61723	0.26125	0.499562	0.146126	0.525559	0.391695
chr4	19740944	cg12253071	-0.270881	0.00158551	0.0254292	OpenSea	0.866467	0.718797	0.811601	0.219498	0.57758	0.211644	0.794887	0.483568	0.810168	0.678577	0.762186	0.41771	0.85945	0.789731	0.818333	0.337865	0.760004	0.765357
chr17	37561101	cg10371155	-0.27086	0.00188691	0.0284543	S_Shelf	0.482893	0.490602	0.630398	0.203506	0.387263	0.338033	0.782792	0.349674	0.831873	0.483854	0.771819	0.446037	0.805132	0.634109	0.745604	0.228517	0.847498	0.673201
chr2	241835670	cg20140201	-0.2708	1.67319e-05	0.00177107	OpenSea	0.825667	0.60863	0.823308	0.242312	0.576522	0.440917	0.801391	0.533588	0.84025	0.525701	0.651763	0.432173	0.759983	0.628906	0.793695	0.403455	0.794138	0.613838
chr10	14587920	cg14152591	-0.270693	0.000222645	0.00758572	OpenSea	0.613498	0.545717	0.418544	0.216775	0.374792	0.235039	0.6089	0.444704	0.762159	0.146924	0.573832	0.269771	0.783025	0.473009	0.571082	0.216543	0.731899	0.453012
chr1	201572159	cg20947259	-0.270616	0.000271941	0.00854101	OpenSea	0.977161	0.62817	0.764969	0.229889	0.498045	0.337375	0.711618	0.627314	0.803439	0.470943	0.849281	0.675002	0.826043	0.610593	0.810904	0.327018	0.759645	0.659258
chr14	36347703	cg13026629	-0.27053	0.000454824	0.0117103	OpenSea	0.768268	0.622938	0.725038	0.217564	0.454482	0.317949	0.871607	0.402024	0.871062	0.466242	0.705069	0.607234	0.777276	0.657217	0.754484	0.307982	0.807102	0.700471
chr15	63305933	cg16888565	-0.270504	0.000261975	0.00836284	OpenSea	0.790041	0.594527	0.697493	0.337015	0.483245	0.442176	0.829854	0.465907	0.902611	0.451018	0.669862	0.419398	0.841792	0.676281	0.788354	0.3027	0.868308	0.748001
chr1	15256054	cg00763594	-0.270433	1.88751e-06	0.000639797	OpenSea	0.52813	0.440092	0.602061	0.155996	0.589686	0.30048	0.61387	0.379005	0.683125	0.216655	0.510105	0.277074	0.624355	0.370046	0.564858	0.370673	0.618469	0.390739
chr20	45946271	cg20645040	-0.270355	0.0004895	0.0122697	OpenSea	0.271712	0.14768	0.270899	0.0485537	0.0885423	0.0595772	0.533925	0.164318	0.62926	0.114818	0.187107	0.106467	0.598909	0.17199	0.409572	0.0444112	0.595439	0.294354
chr4	3313636	cg10492240	-0.270349	7.66108e-06	0.00119739	S_Shelf	0.793957	0.706079	0.790902	0.299706	0.686221	0.522809	0.856337	0.556005	0.871716	0.599965	0.7897	0.521115	0.873831	0.646204	0.833127	0.372983	0.862181	0.699965
chr20	37054880	cg24310959	-0.270345	0.000458001	0.0117598	OpenSea	0.45501	0.319227	0.444875	0.15695	0.240808	0.166974	0.680677	0.263411	0.71783	0.228395	0.478766	0.38261	0.675086	0.37038	0.569038	0.222624	0.770148	0.488557
chr1	44287964	cg23290313	-0.270345	1.11025e-05	0.00143148	OpenSea	0.913196	0.65763	0.733514	0.298621	0.592242	0.466156	0.91398	0.596988	0.814845	0.617759	0.659471	0.400583	0.887253	0.545725	0.837677	0.44552	0.839812	0.729903
chr3	111487811	cg25087341	-0.27034	0.000442311	0.0115209	OpenSea	0.574269	0.523198	0.698884	0.283724	0.496819	0.40791	0.791948	0.35824	0.882188	0.453563	0.632216	0.454642	0.821916	0.632092	0.719644	0.267552	0.832143	0.63605
chr3	158427635	cg14986890	-0.270311	0.00380921	0.0441534	OpenSea	0.90006	0.602362	0.792408	0.190121	0.443108	0.440138	0.891838	0.501333	0.862014	0.37758	0.673823	0.762473	0.886201	0.828437	0.825109	0.19274	0.881033	0.827611
chr5	77583915	cg11100795	-0.270247	0.000483995	0.0121802	OpenSea	0.685985	0.524467	0.538555	0.187195	0.387345	0.341888	0.75912	0.438555	0.807186	0.301771	0.526134	0.315931	0.8068	0.595112	0.653994	0.194004	0.776817	0.610788
chr3	57094763	cg13745870	-0.270236	4.53229e-05	0.00300006	OpenSea	0.626861	0.379648	0.420083	0.160725	0.324382	0.227417	0.667683	0.420384	0.753778	0.196319	0.403202	0.303404	0.697336	0.308169	0.471976	0.199305	0.681204	0.419007
chr3	63710728	cg11211952	-0.270209	3.0289e-05	0.00241774	OpenSea	0.929738	0.565971	0.725082	0.240757	0.564079	0.307641	0.711808	0.61253	0.777967	0.403086	0.607085	0.434354	0.754384	0.448311	0.625288	0.413556	0.687616	0.524959
chr7	72974572	cg24638828	-0.270175	0.000601232	0.0139411	S_Shelf	0.301347	0.196387	0.382624	0.0765692	0.15355	0.0726498	0.551204	0.102448	0.659122	0.179554	0.399058	0.210509	0.589153	0.284823	0.478993	0.145034	0.600606	0.416105
chr2	33359356	cg13652008	-0.270153	0.000224207	0.00761595	OpenSea	0.769723	0.544791	0.569935	0.238394	0.530923	0.321772	0.577741	0.52021	0.842467	0.359999	0.477294	0.334513	0.764707	0.468923	0.746857	0.202652	0.627242	0.484253
chr10	93811989	cg23580024	-0.270124	4.72182e-07	0.000397322	OpenSea	0.986938	0.892357	0.986628	0.373559	0.774444	0.601802	0.984516	0.795977	0.9851	0.571567	0.95355	0.829489	0.982069	0.675727	0.9863	0.646846	0.982237	0.803338
chr10	3824687	cg24287110	-0.270087	0.00427053	0.0474086	S_Shore	0.129012	0.14598	0.340814	0.058886	0.0640226	0.069977	0.607994	0.0953287	0.624285	0.0877301	0.314712	0.135296	0.628563	0.210621	0.348943	0.158093	0.644838	0.310489
chr2	232242955	cg18146074	-0.270039	0.000247295	0.00807151	OpenSea	0.461922	0.418307	0.557513	0.164869	0.282196	0.25343	0.674001	0.294267	0.745275	0.256469	0.472513	0.298513	0.740545	0.363673	0.5383	0.238287	0.726407	0.480503
chr7	966081	cg18127823	-0.270024	3.88613e-06	0.000858946	Island	0.861105	0.687162	0.919219	0.432457	0.608589	0.494067	0.828352	0.609099	0.868074	0.526099	0.775374	0.500321	0.891033	0.612304	0.881077	0.536105	0.874442	0.679435
chr6	152451023	cg01066157	-0.270008	0.000199315	0.0070774	OpenSea	0.556869	0.458356	0.690632	0.267983	0.405342	0.236267	0.757589	0.43585	0.778358	0.347003	0.441739	0.422762	0.78224	0.439176	0.700282	0.321665	0.824193	0.578111
chr19	45279770	cg21211730	-0.269858	3.83084e-07	0.000366562	N_Shore	0.834924	0.48328	0.637473	0.207294	0.548921	0.356704	0.681329	0.569382	0.624951	0.263267	0.58803	0.320293	0.66675	0.394507	0.628452	0.381085	0.640305	0.4466
chr1	115722330	cg25747670	-0.269738	4.75231e-06	0.000937046	OpenSea	0.649235	0.466138	0.584564	0.241585	0.425747	0.29261	0.766877	0.432779	0.736579	0.385279	0.675584	0.38932	0.711508	0.48209	0.712012	0.408299	0.769846	0.506213
chr16	81617738	cg03944072	-0.269652	6.397e-06	0.00109825	OpenSea	0.820445	0.652835	0.821379	0.333878	0.563154	0.461258	0.841634	0.580467	0.875072	0.519568	0.724897	0.480341	0.859321	0.6136	0.81301	0.430219	0.855857	0.675736
chr8	131495998	cg04647835	-0.269587	3.45971e-05	0.00258623	OpenSea	0.871574	0.724345	0.767573	0.263573	0.663623	0.519955	0.865789	0.473927	0.845293	0.565877	0.749315	0.490237	0.836351	0.642018	0.792378	0.319211	0.793251	0.759725
chr8	21916824	cg03979241	-0.269575	0.00378549	0.0439717	S_Shelf	0.760723	0.574712	0.693725	0.295783	0.350226	0.217348	0.80616	0.540852	0.946227	0.704796	0.544385	0.464047	0.899598	0.549182	0.753134	0.184563	0.906158	0.702874
chr4	146729164	cg15029037	-0.269548	0.0020134	0.0296873	OpenSea	0.78687	0.546643	0.789581	0.316851	0.525351	0.351007	0.917166	0.409675	0.881807	0.698649	0.826921	0.739442	0.882757	0.789646	0.884764	0.270797	0.876219	0.822795
chr19	2522340	cg20124376	-0.269474	4.87196e-05	0.00312295	N_Shelf	0.827314	0.743179	0.918647	0.346204	0.551724	0.388731	0.854844	0.476368	0.876828	0.524643	0.825011	0.556953	0.895038	0.67948	0.8845	0.650785	0.867413	0.709707
chr2	233243398	cg19654061	-0.26944	1.44287e-05	0.00162453	N_Shore	0.861896	0.621593	0.835379	0.253502	0.649116	0.481707	0.803536	0.661483	0.891954	0.501319	0.808276	0.511105	0.722434	0.539521	0.750275	0.409518	0.758548	0.67671
chr8	99738789	cg02675173	-0.269383	5.14962e-05	0.00321186	OpenSea	0.756477	0.674468	0.856286	0.281117	0.642253	0.472467	0.844998	0.532719	0.896274	0.565642	0.657117	0.542224	0.896723	0.619708	0.763049	0.438521	0.886389	0.648253
chr6	30720209	cg15342087	-0.269357	4.0745e-07	0.00037582	OpenSea	0.787844	0.456507	0.46759	0.133956	0.380611	0.254215	0.598604	0.380819	0.619834	0.213966	0.480537	0.258454	0.617547	0.32028	0.572026	0.286267	0.627972	0.423892
chr17	19152434	cg25132536	-0.269357	0.00010266	0.00474758	OpenSea	0.484759	0.291314	0.362943	0.107895	0.306804	0.183482	0.505416	0.156568	0.726996	0.153883	0.450052	0.248438	0.591083	0.395531	0.491322	0.161484	0.615401	0.411972
chr22	20050298	cg03175417	-0.269342	8.96521e-06	0.00128839	OpenSea	0.819293	0.647171	0.807778	0.264683	0.526984	0.378723	0.780319	0.57859	0.767897	0.530236	0.776875	0.463095	0.761228	0.536049	0.773588	0.33187	0.745427	0.604897
chr7	55620641	cg07006935	-0.269315	0.00148353	0.0244507	OpenSea	0.548709	0.63601	0.810421	0.396403	0.47201	0.348648	0.837715	0.431977	0.889841	0.530064	0.502544	0.370237	0.908556	0.601175	0.751695	0.253258	0.940107	0.669996
chr20	36153642	cg24890964	-0.269196	0.000270468	0.00851766	N_Shelf	0.424336	0.404064	0.529824	0.189757	0.392548	0.244048	0.727462	0.331474	0.76522	0.357303	0.544944	0.400576	0.757945	0.449608	0.628513	0.264364	0.765983	0.472816
chr12	66220754	cg20688651	-0.269184	0.00108688	0.0201333	S_Shore	0.429675	0.494392	0.545242	0.148468	0.657366	0.485262	0.746557	0.331862	0.757071	0.14058	0.684605	0.395764	0.703071	0.631016	0.579249	0.270719	0.743195	0.525309
chr17	75315081	cg03221483	-0.269127	0.000113587	0.00504914	OpenSea	0.4846	0.393831	0.514669	0.190279	0.285784	0.213176	0.666669	0.342242	0.677239	0.20373	0.445136	0.284939	0.683551	0.337488	0.559727	0.113586	0.698683	0.514642
chr11	108423124	cg16934235	-0.269096	3.26382e-05	0.00250569	OpenSea	0.833508	0.622002	0.781064	0.244186	0.5647	0.353137	0.818383	0.541675	0.831948	0.38553	0.652665	0.439543	0.820921	0.560864	0.753643	0.719754	0.820724	0.589
chr16	85019868	cg09938443	-0.26908	2.65562e-05	0.00224229	OpenSea	0.731876	0.69277	0.780781	0.270871	0.537982	0.354363	0.777535	0.472602	0.798394	0.455827	0.758912	0.458137	0.768567	0.576137	0.792295	0.347173	0.7973	0.694043
chr4	185329364	cg05075308	-0.269054	0.00200337	0.0296019	OpenSea	0.8727	0.682633	0.84804	0.286281	0.480524	0.304841	0.908001	0.563761	0.948803	0.564894	0.757745	0.834646	0.928888	0.735314	0.915226	0.323609	0.937282	0.879747
chr14	75747961	cg16701133	-0.269038	3.21645e-06	0.000809167	S_Shore	0.842721	0.709519	0.827504	0.338165	0.596889	0.471317	0.808965	0.589049	0.838345	0.551787	0.871603	0.48978	0.884464	0.581463	0.872289	0.49596	0.814753	0.709157
chr7	157667935	cg09350411	-0.269012	0.00143563	0.0239743	N_Shore	0.679507	0.467116	0.678416	0.199568	0.442112	0.203173	0.703793	0.283593	0.705775	0.160659	0.492488	0.522585	0.670233	0.258835	0.609773	0.805785	0.797258	0.456929
chr17	14104659	cg23792308	-0.268945	3.6846e-05	0.0026731	OpenSea	0.439478	0.199154	0.33892	0.0868365	0.124632	0.0962247	0.518599	0.171923	0.582389	0.111882	0.242388	0.135843	0.593519	0.155106	0.355473	0.146815	0.562666	0.233773
chr18	61143993	cg26753302	-0.268929	6.62792e-06	0.00111879	OpenSea	0.89464	0.736656	0.869527	0.392345	0.655357	0.469735	0.790326	0.534255	0.768628	0.387388	0.715835	0.365216	0.803448	0.601199	0.79396	0.449237	0.775118	0.710446
chr19	49628740	cg19727499	-0.268898	1.66168e-05	0.00176571	N_Shelf	0.685036	0.48075	0.679814	0.188225	0.408308	0.285431	0.74592	0.481714	0.710542	0.381655	0.534716	0.353468	0.714853	0.464736	0.628982	0.314622	0.827927	0.565412
chr2	54802904	cg00883689	-0.268806	0.000382918	0.0105381	OpenSea	0.794432	0.675988	0.700245	0.298671	0.601577	0.502851	0.866876	0.495579	0.951187	0.543594	0.763292	0.675988	0.845856	0.661818	0.856177	0.302658	0.932793	0.736032
chr7	24866066	cg15041658	-0.268739	1.71767e-07	0.00029157	OpenSea	0.789909	0.350783	0.40529	0.0962941	0.406459	0.172369	0.436793	0.279963	0.416566	0.125759	0.501006	0.254042	0.586761	0.208482	0.390048	0.225914	0.506075	0.306644
chr2	157909644	cg00167158	-0.268732	3.58914e-05	0.0026307	OpenSea	0.864628	0.608758	0.632212	0.206196	0.597969	0.361032	0.650602	0.590997	0.772673	0.487193	0.764441	0.394477	0.746922	0.514177	0.786605	0.283248	0.6778	0.62919
chr4	87752504	cg18860310	-0.268732	2.25311e-06	0.000688144	OpenSea	0.668408	0.43014	0.523999	0.143824	0.355866	0.202561	0.668324	0.413215	0.683478	0.295135	0.518253	0.295097	0.598467	0.336113	0.583131	0.269746	0.638637	0.434148
chr3	11599640	cg04585669	-0.268695	2.72082e-05	0.00227203	OpenSea	0.867441	0.61287	0.871616	0.317287	0.61743	0.559899	0.802466	0.654919	0.864357	0.356276	0.624282	0.479237	0.809001	0.636984	0.783507	0.363089	0.861761	0.703039
chr4	1052676	cg15377758	-0.268639	2.863e-06	0.000772965	S_Shelf	0.799108	0.631886	0.825162	0.360598	0.627026	0.491196	0.872078	0.584298	0.844758	0.543429	0.698506	0.476386	0.886251	0.593541	0.809559	0.421938	0.811505	0.652925
chr12	6339200	cg04057956	-0.268633	9.10527e-05	0.00443482	OpenSea	0.878242	0.386206	0.449625	0.198911	0.336618	0.18172	0.547994	0.396851	0.640076	0.211535	0.367544	0.447408	0.646298	0.211786	0.507912	0.14981	0.684616	0.456997
chr3	195600608	cg08767936	-0.268604	5.971e-06	0.00105899	N_Shore	0.765026	0.608959	0.847849	0.316197	0.609009	0.486237	0.865847	0.583445	0.849556	0.582883	0.840443	0.647726	0.833953	0.575346	0.836898	0.416378	0.830693	0.644664
chr9	140408634	cg14487665	-0.268578	6.29888e-07	0.000429437	OpenSea	0.948367	0.825287	0.939334	0.398636	0.717766	0.534235	0.976956	0.780312	0.96263	0.62421	0.946897	0.695184	0.97264	0.680398	0.969744	0.626898	0.963236	0.815205
chr2	62805851	cg23668195	-0.268577	3.15079e-06	0.000805447	OpenSea	0.676295	0.381379	0.518658	0.122921	0.47822	0.226516	0.56359	0.497572	0.666426	0.202566	0.533268	0.276236	0.594062	0.369795	0.58225	0.292972	0.606432	0.432045
chr3	37987838	cg12902896	-0.268536	2.22437e-06	0.000686237	OpenSea	0.469871	0.27602	0.418712	0.0967417	0.3615	0.170791	0.509713	0.24406	0.554349	0.10972	0.191752	0.106137	0.559917	0.164857	0.394421	0.174194	0.554828	0.255719
chr3	18140683	cg09477895	-0.268437	0.000141575	0.00578598	OpenSea	0.561469	0.493087	0.641259	0.253383	0.520551	0.417337	0.83415	0.488772	0.872551	0.475907	0.669227	0.395945	0.795232	0.55605	0.732971	0.431758	0.86912	0.568357
chr8	38770414	cg13514772	-0.268351	7.99866e-06	0.00122423	OpenSea	0.556429	0.314521	0.45502	0.0991826	0.278805	0.200513	0.557422	0.305946	0.634576	0.136137	0.412637	0.16692	0.554764	0.330724	0.466854	0.165086	0.593983	0.376305
chr10	30472048	cg11454459	-0.268177	3.70452e-05	0.00268299	OpenSea	0.849629	0.540458	0.700231	0.253935	0.477001	0.310319	0.760718	0.489341	0.800484	0.395822	0.76072	0.536192	0.715093	0.656933	0.73743	0.327657	0.749123	0.62618
chr16	50730813	cg26954174	-0.26817	0.000354889	0.0100356	OpenSea	0.342447	0.318573	0.344241	0.077472	0.183188	0.0963932	0.596164	0.139362	0.682413	0.221257	0.368562	0.186428	0.601774	0.239133	0.418208	0.0947568	0.623652	0.373748
chr1	117635821	cg09099500	-0.268105	0.000455178	0.0117139	OpenSea	0.737311	0.575147	0.770596	0.243416	0.604972	0.419692	0.840666	0.539709	0.900304	0.247466	0.703453	0.591516	0.841934	0.756669	0.813667	0.546855	0.863617	0.743111
chr13	76334039	cg19861914	-0.268099	1.54448e-06	0.000586758	OpenSea	0.938977	0.718118	0.935634	0.497676	0.717228	0.581517	0.884292	0.693178	0.909862	0.728149	0.871945	0.521231	0.922106	0.719935	0.903804	0.413455	0.903806	0.701505
chr7	73119262	cg04956949	-0.268062	1.94706e-05	0.00192155	S_Shore	0.608685	0.458193	0.671915	0.234748	0.439652	0.319767	0.66112	0.358113	0.733104	0.395967	0.5046	0.328901	0.747992	0.432419	0.622333	0.273416	0.762477	0.537798
chr1	214560352	cg25349729	-0.268006	0.000600472	0.0139335	S_Shelf	0.937618	0.70963	0.935846	0.307445	0.697985	0.547259	0.974563	0.680591	0.974577	0.560866	0.931421	0.91412	0.973567	0.928999	0.940312	0.381884	0.9703	0.893336
chr5	56778651	cg20772593	-0.267974	7.04694e-06	0.00115406	OpenSea	0.84708	0.661979	0.75133	0.225896	0.601873	0.493622	0.853729	0.547806	0.826025	0.480253	0.746985	0.5368	0.838619	0.620463	0.771488	0.39451	0.85665	0.720685
chr2	101680441	cg20893936	-0.267953	1.30833e-05	0.00154895	OpenSea	0.831007	0.514205	0.580743	0.268582	0.539694	0.431692	0.826375	0.588089	0.833553	0.405046	0.657523	0.399228	0.775799	0.542083	0.786575	0.361919	0.751429	0.660279
chr1	68594186	cg22482700	-0.267947	8.62406e-06	0.00126592	OpenSea	0.498474	0.363004	0.559967	0.219885	0.403984	0.199755	0.667325	0.254047	0.71495	0.326937	0.536542	0.276898	0.644094	0.367172	0.563112	0.355932	0.633778	0.447077
chr19	49376722	cg04396998	-0.267913	5.66305e-05	0.00338124	S_Shore	0.251046	0.129016	0.316535	0.106026	0.148392	0.0983041	0.663183	0.106302	0.575876	0.119001	0.24637	0.111991	0.515737	0.142308	0.308862	0.192987	0.549913	0.158759
chr1	28013341	cg22433862	-0.267866	3.1076e-05	0.00244696	OpenSea	0.922797	0.690564	0.931008	0.467704	0.604238	0.569669	0.964126	0.607097	0.97857	0.576321	0.786272	0.568026	0.947713	0.653796	0.821854	0.63237	0.954476	0.734708
chr17	79961522	cg00598204	-0.267828	0.000254608	0.00821947	N_Shore	0.927	0.61612	0.826294	0.342605	0.450262	0.464052	0.83958	0.51153	0.85647	0.518338	0.719286	0.581491	0.83115	0.73804	0.846552	0.253451	0.885986	0.746499
chr19	41130041	cg26504110	-0.267824	4.873e-06	0.000951063	Island	0.740893	0.378583	0.593097	0.212527	0.405215	0.212065	0.568856	0.548325	0.625587	0.148992	0.418814	0.211937	0.50993	0.194016	0.527946	0.367871	0.640262	0.345865
chr5	148832884	cg26494916	-0.267783	0.000124683	0.00535142	OpenSea	0.858235	0.561232	0.796226	0.234249	0.519216	0.379781	0.862846	0.506504	0.876781	0.45991	0.775697	0.558455	0.869284	0.726274	0.835696	0.65173	0.863379	0.769179
chr7	36959489	cg22492271	-0.267773	2.52778e-05	0.00217912	OpenSea	0.855078	0.603902	0.886314	0.367467	0.609648	0.402059	0.800936	0.479823	0.816018	0.434001	0.563722	0.472411	0.830411	0.490839	0.706828	0.568611	0.727921	0.567807
chr1	211688020	cg19234983	-0.267745	0.000480402	0.0121256	N_Shore	0.769285	0.682084	0.783796	0.269258	0.690673	0.640061	0.89508	0.685628	0.975427	0.57261	0.756191	0.536966	0.944767	0.638762	0.891775	0.400059	0.948593	0.82045
chr12	93140078	cg02394249	-0.267736	6.18737e-05	0.00354918	OpenSea	0.666486	0.558499	0.683371	0.199248	0.470418	0.302488	0.735246	0.346423	0.79106	0.390992	0.620768	0.408214	0.753587	0.533588	0.672303	0.351272	0.72263	0.615526
chr8	26498830	cg07581623	-0.267698	3.82074e-07	0.00036651	OpenSea	0.766568	0.494644	0.660209	0.254737	0.436915	0.273351	0.630875	0.494687	0.657977	0.258154	0.460535	0.239624	0.633075	0.330243	0.578385	0.299412	0.692807	0.463213
chr11	2925847	cg20716202	-0.267693	1.44639e-06	0.000570778	S_Shelf	0.851209	0.645747	0.827992	0.294087	0.60302	0.498575	0.826708	0.58838	0.830656	0.514257	0.732946	0.448144	0.841192	0.598615	0.798866	0.485834	0.841264	0.67098
chr6	30124214	cg16912957	-0.267655	1.27095e-06	0.00055179	OpenSea	0.515853	0.30193	0.410135	0.108959	0.286657	0.186154	0.597753	0.28594	0.59724	0.136544	0.270939	0.127535	0.547546	0.199814	0.405018	0.185306	0.618746	0.30881
chr8	128755270	cg17588094	-0.267573	5.38878e-06	0.00100277	S_Shelf	0.929634	0.846958	0.927632	0.286605	0.754441	0.602879	0.909895	0.785267	0.947334	0.621332	0.920664	0.649357	0.935886	0.730248	0.921814	0.458732	0.940326	0.798091
chr7	959904	cg25668117	-0.267487	2.21504e-05	0.00204626	Island	0.83363	0.620158	0.830459	0.410341	0.618662	0.531833	0.888222	0.507274	0.927796	0.558765	0.829525	0.558537	0.901909	0.595084	0.867934	0.554254	0.87619	0.830698
chr5	175241829	cg09715009	-0.267376	5.27424e-06	0.000988645	OpenSea	0.757237	0.532378	0.674647	0.263562	0.470718	0.344312	0.793002	0.496584	0.775152	0.401939	0.666907	0.414496	0.765748	0.519429	0.71441	0.364571	0.795218	0.669386
chr19	39894767	cg06075789	-0.26732	0.00172385	0.0268218	Island	0.0490718	0.0828688	0.215805	0.0335687	0.0404958	0.0331621	0.444445	0.0439724	0.583846	0.0376194	0.137172	0.0482639	0.583382	0.100549	0.310953	0.027579	0.616199	0.167908
chr5	132581310	cg26717066	-0.267282	2.03697e-05	0.00195644	OpenSea	0.864643	0.751822	0.91578	0.375781	0.645613	0.436631	0.938186	0.613528	0.93035	0.555935	0.898442	0.682221	0.942072	0.777321	0.901995	0.562077	0.936436	0.812665
chr1	48360454	cg06817454	-0.267266	0.000213523	0.00739505	OpenSea	0.586162	0.520065	0.603053	0.178553	0.474398	0.34946	0.874362	0.488735	0.792236	0.538525	0.738275	0.331494	0.717423	0.532941	0.715463	0.413762	0.850275	0.592722
chr16	4730465	cg00736299	-0.267255	0.000223908	0.00761252	Island	0.714215	0.663816	0.736797	0.319544	0.44358	0.318077	0.781495	0.558779	0.84051	0.422862	0.612383	0.496158	0.840945	0.581016	0.762919	0.235997	0.870108	0.60141
chr13	31004719	cg01511901	-0.267105	0.00234262	0.032651	OpenSea	0.364332	0.239825	0.375505	0.0983789	0.159902	0.161672	0.653736	0.143051	0.717518	0.235282	0.497922	0.325239	0.67304	0.443184	0.509737	0.142205	0.662303	0.421216
chr1	35249327	cg07999953	-0.267078	9.00227e-05	0.00440646	N_Shore	0.744824	0.612958	0.855344	0.298653	0.589452	0.413406	0.905931	0.589356	0.923759	0.58513	0.838369	0.613774	0.90818	0.700569	0.839041	0.544476	0.891526	0.734401
chr7	155581623	cg20226122	-0.267032	1.01701e-05	0.00136326	S_Shore	0.928685	0.735	0.931935	0.306603	0.643949	0.529999	0.927249	0.7956	0.906212	0.636694	0.900279	0.664713	0.925212	0.684174	0.89114	0.441038	0.897991	0.755546
chr19	46800054	cg15229275	-0.26693	0.00231873	0.032457	Island	0.130778	0.198615	0.287603	0.0830414	0.0682698	0.0704579	0.531453	0.112681	0.760159	0.0945813	0.148551	0.0772717	0.587262	0.0944079	0.266703	0.105402	0.593854	0.135808
chr1	202054898	cg26107476	-0.266883	1.72969e-06	0.000618539	OpenSea	0.74991	0.483984	0.613705	0.189518	0.601633	0.442609	0.630368	0.525427	0.572918	0.23352	0.463515	0.307771	0.68743	0.349084	0.628309	0.272022	0.712117	0.454019
chr7	967038	cg03807842	-0.266757	5.0664e-06	0.000971033	S_Shore	0.780113	0.644798	0.876868	0.489099	0.566795	0.454935	0.888193	0.534336	0.859607	0.584468	0.807204	0.475425	0.897706	0.552764	0.829558	0.556115	0.867779	0.681065
chr5	148442857	cg26474043	-0.266744	3.53089e-06	0.000828506	OpenSea	0.614375	0.424233	0.508475	0.119053	0.413578	0.327821	0.607054	0.366573	0.64474	0.163341	0.412946	0.218779	0.621901	0.236048	0.510432	0.289555	0.626775	0.414179
chr6	32112189	cg25004838	-0.266719	1.66711e-05	0.00176854	OpenSea	0.905664	0.734089	0.926335	0.300167	0.728838	0.630358	0.879923	0.73531	0.910303	0.59721	0.764135	0.455869	0.882978	0.641754	0.841133	0.410046	0.86252	0.796557
chr11	119994722	cg26247168	-0.266642	6.06643e-06	0.00106754	OpenSea	0.938662	0.864985	0.898731	0.396681	0.722189	0.376381	0.946071	0.684254	0.911685	0.65412	0.919994	0.587404	0.927645	0.768002	0.922453	0.508116	0.91143	0.859136
chr2	135149666	cg19106968	-0.266608	0.000377747	0.0104539	OpenSea	0.570577	0.64824	0.776743	0.405568	0.569382	0.417871	0.87618	0.51469	0.864511	0.546901	0.757566	0.432316	0.922666	0.64732	0.82462	0.332434	0.91086	0.72829
chr11	102096840	cg09612099	-0.266571	2.42916e-05	0.00213145	OpenSea	0.74459	0.538321	0.632323	0.185365	0.458491	0.298033	0.724121	0.464736	0.758792	0.347151	0.520653	0.410318	0.759717	0.524581	0.665455	0.316377	0.751525	0.531652
chr1	185614930	cg11165391	-0.266569	0.000149965	0.00597596	OpenSea	0.712699	0.544714	0.684919	0.186011	0.575876	0.365826	0.664097	0.457585	0.767172	0.648187	0.587615	0.287597	0.832899	0.411538	0.669888	0.370983	0.695385	0.518986
chr17	77962240	cg25278144	-0.266535	3.88381e-05	0.00275753	N_Shelf	0.561809	0.501271	0.624607	0.252204	0.449198	0.302838	0.742258	0.506048	0.796428	0.387436	0.584418	0.341299	0.759697	0.437825	0.703821	0.31543	0.787409	0.566476
chr11	1464300	cg08012275	-0.266512	4.2484e-07	0.000386849	Island	0.962398	0.814631	0.981049	0.505794	0.765563	0.617505	0.980983	0.699376	0.985968	0.700424	0.969412	0.631717	0.986511	0.796695	0.979416	0.674726	0.975223	0.747044
chr13	106834942	cg17494199	-0.266495	0.000858252	0.0173818	OpenSea	0.545885	0.450873	0.548534	0.22692	0.397947	0.221479	0.718469	0.34078	0.766994	0.40945	0.652314	0.532515	0.807818	0.496781	0.693159	0.181695	0.763072	0.63524
chr2	238207644	cg18173230	-0.266436	6.10275e-05	0.00352873	OpenSea	0.828209	0.650739	0.739536	0.153864	0.66852	0.370823	0.845109	0.589315	0.80465	0.630747	0.822942	0.540253	0.807307	0.595785	0.805847	0.441916	0.784381	0.735134
chr2	33359688	cg14102437	-0.266389	0.00046624	0.0118957	OpenSea	0.582187	0.399717	0.410011	0.0934207	0.318442	0.131416	0.446857	0.329525	0.777907	0.19468	0.304296	0.209448	0.678895	0.339835	0.619759	0.181757	0.47738	0.338433
chr1	205418410	cg13061767	-0.266242	1.13054e-06	0.000526727	OpenSea	0.949966	0.743606	0.88861	0.339835	0.827765	0.708656	0.92982	0.814082	0.924847	0.65299	0.876174	0.624092	0.939909	0.705881	0.946926	0.43	0.909994	0.778694
chr2	43411533	cg21931317	-0.266205	4.68209e-05	0.00305483	OpenSea	0.949637	0.832099	0.942023	0.321629	0.667484	0.494431	0.958244	0.737998	0.950217	0.649023	0.951953	0.707786	0.935074	0.76842	0.952586	0.410272	0.943907	0.933621
chr12	76347937	cg12232146	-0.266019	0.000289884	0.00887854	OpenSea	0.852751	0.4969	0.661845	0.153838	0.399991	0.224821	0.690713	0.610612	0.823689	0.379511	0.593283	0.445796	0.772727	0.572338	0.691058	0.432149	0.865074	0.640994
chr19	50015527	cg18081863	-0.266017	0.00238419	0.0330263	N_Shore	0.41803	0.419323	0.531636	0.179948	0.27935	0.199674	0.697314	0.328867	0.803699	0.355084	0.497025	0.366703	0.781008	0.485299	0.63502	0.127723	0.771108	0.557413
chr16	4730657	cg02074956	-0.265922	0.000347345	0.00990474	N_Shore	0.614255	0.594518	0.689811	0.272067	0.391239	0.313647	0.755323	0.464467	0.839993	0.403314	0.580345	0.418823	0.798195	0.527663	0.746182	0.237342	0.809671	0.599875
chr8	120219927	cg02749784	-0.265919	7.29284e-05	0.00389032	N_Shore	0.828878	0.793948	0.918276	0.220648	0.680016	0.50666	0.878237	0.695585	0.841257	0.637469	0.867355	0.573636	0.897325	0.656573	0.878631	0.450131	0.825181	0.687231
chr19	41934313	cg20557104	-0.265903	0.00108414	0.0200953	OpenSea	0.170415	0.150741	0.296125	0.0690915	0.0691111	0.0655354	0.562054	0.110289	0.603442	0.112842	0.135042	0.0772278	0.561203	0.145941	0.379758	0.0321257	0.640245	0.260475
chr11	117069780	cg11861562	-0.265841	5.08444e-05	0.00318675	OpenSea	0.653837	0.489499	0.488399	0.129347	0.43503	0.284777	0.691127	0.544944	0.707112	0.22692	0.394495	0.202878	0.7039	0.382097	0.646641	0.314177	0.730344	0.483673
chr7	44112411	cg10410146	-0.265814	0.000242448	0.0079777	OpenSea	0.706344	0.584963	0.821078	0.278014	0.649755	0.574619	0.750041	0.414803	0.851968	0.350562	0.61724	0.51752	0.75583	0.718144	0.740609	0.287299	0.842148	0.616767
chr1	223853145	cg19249749	-0.265806	4.10339e-06	0.000881083	OpenSea	0.905438	0.694853	0.947606	0.495503	0.664218	0.516822	0.92538	0.674351	0.917941	0.625803	0.952368	0.59014	0.938404	0.55123	0.939997	0.84437	0.921233	0.727256
chr16	4369512	cg08494738	-0.265767	0.0041386	0.0464965	S_Shelf	0.430868	0.474898	0.68194	0.245504	0.533795	0.339375	0.862354	0.31076	0.924816	0.559687	0.58177	0.446184	0.8942	0.659235	0.75568	0.413413	0.918071	0.742539
chr7	582843	cg23670779	-0.265757	0.000276207	0.00861293	S_Shore	0.708287	0.610431	0.790215	0.331894	0.474889	0.387986	0.856497	0.50892	0.89793	0.530888	0.708483	0.575739	0.853183	0.685681	0.84146	0.349216	0.899793	0.658167
chr17	28659293	cg07664000	-0.265619	0.0015141	0.0247328	OpenSea	0.271567	0.255879	0.30792	0.18465	0.161846	0.117336	0.743656	0.229868	0.639213	0.212773	0.379527	0.189813	0.712318	0.25065	0.457376	0.212491	0.698391	0.327787
chr6	169399683	cg22453826	-0.2656	0.000940109	0.01841	OpenSea	0.935824	0.634349	0.888502	0.834753	0.555855	0.440981	0.883107	0.547081	0.958444	0.475347	0.876955	0.899733	0.940839	0.522544	0.890354	0.415392	0.852608	0.621913
chr10	5588169	cg08476984	-0.265536	1.77393e-06	0.00062501	OpenSea	0.762958	0.431273	0.654549	0.310707	0.444981	0.346254	0.719371	0.482366	0.706811	0.29845	0.489214	0.339817	0.729912	0.46178	0.661374	0.321418	0.729285	0.516563
chr6	7758958	cg19798881	-0.265467	4.741e-05	0.00307705	OpenSea	0.895105	0.622547	0.864125	0.34073	0.638865	0.569285	0.913378	0.70167	0.932976	0.578253	0.739862	0.479474	0.88965	0.769349	0.85949	0.420384	0.828232	0.690787
chr7	110753971	cg10769531	-0.265459	4.15795e-05	0.00286176	OpenSea	0.672476	0.47597	0.47201	0.415342	0.482898	0.412589	0.826282	0.471067	0.797119	0.294801	0.689123	0.465246	0.75268	0.308899	0.753079	0.361285	0.799827	0.651159
chr17	7482986	cg05209483	-0.265442	0.00395674	0.0451879	N_Shelf	0.115381	0.17976	0.384924	0.142323	0.118115	0.0789522	0.560043	0.0762456	0.661721	0.163583	0.342158	0.121865	0.613966	0.273453	0.434594	0.0437796	0.647589	0.409556
chr17	79010458	cg20446334	-0.265412	3.78443e-05	0.00271625	S_Shore	0.931897	0.757425	0.927773	0.51832	0.801006	0.57261	0.952611	0.779086	0.950593	0.517643	0.795299	0.483354	0.921667	0.909773	0.897002	0.410341	0.931449	0.772041
chr1	155973286	cg09134497	-0.265355	1.35576e-05	0.00157873	OpenSea	0.687375	0.502397	0.714994	0.222518	0.565893	0.395235	0.755226	0.552604	0.81543	0.428902	0.584813	0.447056	0.739552	0.478935	0.735894	0.327355	0.776189	0.632168
chr14	54720346	cg16755214	-0.26515	0.000549849	0.0131998	OpenSea	0.388359	0.467046	0.530773	0.179283	0.439201	0.195762	0.758123	0.287624	0.666274	0.360674	0.592275	0.377562	0.76412	0.506905	0.627954	0.248044	0.777348	0.535179
chr11	88288530	cg22834542	-0.265115	4.12929e-05	0.00285535	OpenSea	0.930769	0.730814	0.907817	0.336494	0.574784	0.490399	0.930899	0.774535	0.924977	0.584488	0.841446	0.523818	0.914929	0.798253	0.887969	0.423681	0.906726	0.7718
chr19	48829487	cg23344780	-0.265092	0.000446798	0.0115876	N_Shelf	0.19408	0.194307	0.305004	0.062987	0.132886	0.0950605	0.530533	0.0710634	0.56655	0.167657	0.381278	0.16529	0.590777	0.212752	0.414899	0.0681191	0.577327	0.27027
chr15	90548037	cg16558770	-0.265024	0.0032161	0.0397398	S_Shelf	0.724876	0.627893	0.590562	0.271376	0.420873	0.224362	0.769327	0.366411	0.877714	0.500148	0.674768	0.623901	0.848488	0.642275	0.786015	0.142359	0.791304	0.699987
chr11	117070046	cg16524733	-0.26502	0.000896778	0.017877	OpenSea	0.49211	0.295282	0.402365	0.0739674	0.264926	0.235594	0.641938	0.539498	0.714001	0.129497	0.314676	0.152159	0.68161	0.407196	0.578169	0.203623	0.706543	0.374346
chr17	74869001	cg21868063	-0.264985	9.50804e-05	0.00454616	S_Shelf	0.509636	0.568755	0.686348	0.377275	0.583014	0.422198	0.716508	0.386335	0.855214	0.401669	0.659997	0.367885	0.774337	0.495842	0.605239	0.215888	0.803361	0.57294
chr4	7967275	cg19676285	-0.264946	6.10812e-05	0.0035297	OpenSea	0.420498	0.365785	0.495192	0.147518	0.45125	0.265813	0.616676	0.244838	0.790872	0.397196	0.50862	0.297703	0.570407	0.294937	0.489337	0.181083	0.632607	0.396068
chr8	145024637	cg03226203	-0.26493	1.29101e-05	0.001538	Island	0.636213	0.422915	0.627859	0.266896	0.465386	0.348195	0.751066	0.399905	0.728975	0.384655	0.634938	0.422297	0.710234	0.405979	0.731144	0.336992	0.763256	0.676867
chr7	3033636	cg24693436	-0.26492	9.25973e-08	0.00024704	OpenSea	0.926814	0.788313	0.900261	0.424835	0.776329	0.62209	0.92316	0.679427	0.901608	0.614032	0.915272	0.562454	0.907202	0.713709	0.909279	0.478084	0.899121	0.79182
chr19	2525384	cg25556008	-0.26489	1.36352e-05	0.00158191	Island	0.885417	0.771177	0.842094	0.303876	0.59945	0.470879	0.882398	0.592415	0.869785	0.526776	0.732135	0.496781	0.888164	0.653927	0.864964	0.480107	0.843731	0.728194
chr10	33622332	cg27270412	-0.264803	0.000363922	0.010209	N_Shore	0.699667	0.37414	0.596741	0.116052	0.441681	0.256784	0.686702	0.440753	0.628576	0.16329	0.294891	0.49307	0.738467	0.415397	0.668824	0.420357	0.716059	0.408542
chr10	121418050	cg17076667	-0.264798	1.58163e-06	0.000593818	OpenSea	0.664425	0.343307	0.469916	0.140594	0.275454	0.157546	0.526888	0.247968	0.566844	0.153226	0.343781	0.190996	0.554075	0.262436	0.505201	0.163877	0.490568	0.354024
chr5	14405747	cg17603288	-0.264762	0.000682689	0.0150842	OpenSea	0.935322	0.813056	0.966666	0.327605	0.887033	0.704322	0.961931	0.956361	0.963035	0.500192	0.855916	0.567071	0.96268	0.91902	0.968166	0.347397	0.963673	0.946538
chr1	60197222	cg00502597	-0.264756	0.000744784	0.0159163	OpenSea	0.432974	0.366818	0.474012	0.220163	0.276259	0.192864	0.661891	0.206017	0.732845	0.262608	0.504072	0.354432	0.690791	0.417405	0.555296	0.14197	0.745444	0.528506
chr17	81031536	cg18413830	-0.264737	0.000529017	0.0128823	N_Shore	0.512505	0.464086	0.702105	0.246488	0.409382	0.374285	0.743819	0.449016	0.896403	0.48539	0.659571	0.366153	0.808598	0.514205	0.606371	0.304129	0.792864	0.545231
chr7	151493820	cg26673980	-0.264729	7.45275e-05	0.00394763	OpenSea	0.5775	0.391797	0.511917	0.185	0.296538	0.262701	0.666471	0.405005	0.698248	0.274274	0.518166	0.304621	0.724961	0.42552	0.605762	0.240789	0.753724	0.481019
chr10	115086103	cg23683800	-0.264709	0.000889485	0.0177752	OpenSea	0.22387	0.192935	0.259749	0.0412663	0.0679807	0.060627	0.594984	0.0604711	0.56111	0.105483	0.311004	0.159256	0.53591	0.168326	0.300423	0.0275347	0.603544	0.260295
chr16	71560187	cg16562730	-0.264648	0.00288827	0.037182	OpenSea	0.160045	0.170615	0.224432	0.0674391	0.0859335	0.109094	0.629379	0.0773002	0.674818	0.167496	0.35313	0.167682	0.520334	0.168437	0.362991	0.113069	0.674193	0.262294
chr11	9597577	cg06136199	-0.264644	0.00176802	0.0272779	S_Shore	0.229529	0.325625	0.436859	0.20536	0.230606	0.19071	0.767403	0.390679	0.615964	0.128275	0.330665	0.15619	0.716842	0.314587	0.594172	0.196107	0.764435	0.397142
chr17	54864697	cg15601264	-0.264609	0.00352022	0.0420552	OpenSea	0.27955	0.372831	0.341109	0.0775612	0.212559	0.158554	0.655775	0.170084	0.773089	0.257203	0.459569	0.288263	0.745739	0.345369	0.531709	0.137856	0.653881	0.46378
chr5	72666838	cg11316517	-0.264585	0.00400929	0.0455564	OpenSea	0.419761	0.540506	0.711236	0.243342	0.541354	0.431683	0.87359	0.430792	0.852782	0.422437	0.71824	0.798371	0.823444	0.517439	0.840928	0.213057	0.878158	0.6806
chr2	128458281	cg03339817	-0.264555	0.000278033	0.0086544	N_Shore	0.770565	0.667126	0.790262	0.340362	0.549616	0.498752	0.853725	0.631569	0.962904	0.548209	0.766713	0.481773	0.909494	0.650493	0.83545	0.482916	0.947307	0.703841
chr1	110933767	cg00961640	-0.264553	2.51991e-06	0.000729421	OpenSea	0.787026	0.575096	0.742622	0.218216	0.542451	0.337098	0.704418	0.583508	0.722327	0.363942	0.596397	0.357238	0.724654	0.516035	0.698401	0.450818	0.803439	0.538814
chr2	173508156	cg03879160	-0.264529	1.6117e-05	0.00173337	OpenSea	0.744599	0.669476	0.849741	0.303045	0.597116	0.434788	0.85342	0.584507	0.866309	0.582978	0.848532	0.588034	0.863239	0.600569	0.834903	0.471283	0.824162	0.666584
chr7	120657213	cg21794767	-0.264519	5.05713e-05	0.0031795	OpenSea	0.94223	0.656216	0.829216	0.293524	0.581007	0.407581	0.903434	0.645335	0.861378	0.53115	0.78384	0.76871	0.879906	0.702962	0.849509	0.367267	0.884813	0.761912
chr16	2213749	cg02925248	-0.264506	4.86533e-07	0.000400218	N_Shore	0.790019	0.599846	0.737717	0.275629	0.517289	0.386817	0.742163	0.506016	0.750055	0.399412	0.606402	0.369644	0.699899	0.479953	0.705747	0.355776	0.754006	0.549647
chr8	134368479	cg14918359	-0.264472	0.000261573	0.00835556	OpenSea	0.627143	0.450427	0.711253	0.17817	0.351679	0.29971	0.731578	0.41442	0.744786	0.448002	0.478791	0.269381	0.759777	0.447312	0.696364	0.474199	0.745999	0.485502
chr17	79304628	cg21591452	-0.26443	2.48909e-06	0.000724092	OpenSea	0.786026	0.695753	0.829951	0.398136	0.555126	0.451532	0.829502	0.612734	0.839779	0.491569	0.751066	0.459022	0.836317	0.529215	0.771023	0.383513	0.817946	0.615392
chr6	2515337	cg12422539	-0.264397	0.0016859	0.0264495	OpenSea	0.94449	0.53524	0.606315	0.20274	0.77516	0.379282	0.591803	0.751963	0.538227	0.249759	0.689152	0.31256	0.545857	0.233823	0.49159	0.237854	0.486898	0.386702
chr3	11178745	cg08831077	-0.264355	5.04473e-05	0.00317554	OpenSea	0.904299	0.585651	0.744012	0.229312	0.420088	0.25491	0.684656	0.483621	0.686984	0.372421	0.662535	0.410914	0.719156	0.534454	0.71779	0.349346	0.648857	0.588552
chr9	35844507	cg14148156	-0.264264	7.05246e-05	0.00381352	N_Shore	0.810986	0.630747	0.744834	0.356208	0.570045	0.49976	0.846349	0.531042	0.846591	0.282943	0.636731	0.62909	0.853209	0.568929	0.784719	0.314028	0.826682	0.729024
chr12	66627997	cg01194336	-0.264225	0.00436419	0.0480652	OpenSea	0.500675	0.695402	0.619483	0.360969	0.607645	0.351125	0.805104	0.311915	0.794509	0.19072	0.679402	0.638551	0.862215	0.603388	0.75556	0.199662	0.906227	0.801061
chr10	64193068	cg14701867	-0.264205	0.000234054	0.00780947	OpenSea	0.385048	0.0943955	0.185717	0.0910627	0.0869548	0.059233	0.421012	0.126211	0.689509	0.0863982	0.202992	0.113573	0.52541	0.10867	0.295674	0.1143	0.564928	0.185559
chr17	66905630	cg20561863	-0.264112	0.00141373	0.0237434	OpenSea	0.483461	0.265837	0.501802	0.139705	0.161615	0.147828	0.516538	0.133609	0.700655	0.170052	0.428631	0.215987	0.609936	0.368387	0.426485	0.0531933	0.572097	0.529616
chr5	174673622	cg26113233	-0.264086	0.000139559	0.00573337	OpenSea	0.568912	0.50224	0.551107	0.156184	0.389305	0.257097	0.72459	0.346974	0.689504	0.296335	0.671253	0.362991	0.700741	0.502414	0.633651	0.231192	0.728372	0.625236
chr21	43300024	cg21241823	-0.264022	0.0022465	0.0318338	OpenSea	0.289932	0.355261	0.403943	0.169465	0.207539	0.160894	0.722066	0.18415	0.71637	0.271989	0.370104	0.204629	0.722421	0.351315	0.62052	0.261088	0.688045	0.405954
chr2	45186145	cg04094838	-0.263969	7.27882e-05	0.00388785	S_Shelf	0.727776	0.49848	0.70467	0.245781	0.431636	0.280651	0.770398	0.370265	0.762774	0.376875	0.63081	0.556924	0.742924	0.608565	0.713946	0.350441	0.743732	0.564966
chr10	75501541	cg25376593	-0.263884	1.01568e-07	0.000254722	N_Shelf	0.943587	0.808437	0.900185	0.369407	0.779617	0.580203	0.91847	0.742794	0.927569	0.566043	0.887977	0.652334	0.900376	0.588499	0.901584	0.544358	0.918185	0.850515
chr2	26578508	cg24599709	-0.263816	6.97834e-05	0.00379181	OpenSea	0.920596	0.796278	0.892644	0.326464	0.610979	0.430827	0.910737	0.599748	0.94568	0.655718	0.864099	0.620106	0.941005	0.799549	0.922583	0.502922	0.911357	0.813728
chr6	31698226	cg18055007	-0.263771	0.0015715	0.0252998	Island	0.125089	0.143837	0.289598	0.0390363	0.0943513	0.0962348	0.528742	0.125182	0.612949	0.0934681	0.185979	0.108055	0.577761	0.185342	0.404315	0.0346676	0.650412	0.269431
chr4	170147253	cg15699321	-0.263764	0.00128006	0.0222771	OpenSea	0.859238	0.662802	0.776511	0.330665	0.494597	0.466529	0.893744	0.410566	0.834444	0.716169	0.885539	0.470297	0.860823	0.733171	0.797959	0.243493	0.847257	0.842547
chr2	201271178	cg20627046	-0.263698	5.19486e-05	0.00322578	OpenSea	0.473745	0.37743	0.483333	0.135339	0.3976	0.252093	0.690018	0.438795	0.679323	0.228447	0.374987	0.225182	0.683451	0.352091	0.598402	0.272094	0.711181	0.437285
chr15	99212332	cg26577252	-0.263686	0.000249635	0.00811818	OpenSea	0.286626	0.200569	0.235332	0.050328	0.138797	0.0750039	0.466318	0.0857616	0.64627	0.115568	0.213734	0.115056	0.578315	0.209943	0.349013	0.0388392	0.574632	0.224794
chr6	42104596	cg08866794	-0.263675	0.00321949	0.0397662	OpenSea	0.332247	0.395796	0.525866	0.231548	0.320324	0.259811	0.68888	0.290779	0.885437	0.352412	0.52922	0.314378	0.710586	0.458451	0.619844	0.155708	0.812029	0.592474
chr20	43802992	cg02733351	-0.263668	1.14304e-05	0.00145085	OpenSea	0.897733	0.787081	0.900381	0.244589	0.68165	0.523103	0.875688	0.708308	0.866361	0.58991	0.763069	0.512109	0.895817	0.653629	0.824477	0.494632	0.90265	0.721449
chr8	91683243	cg20540235	-0.263617	5.02179e-05	0.00316871	OpenSea	0.818116	0.660367	0.809155	0.267878	0.559655	0.422873	0.839557	0.661634	0.808929	0.582287	0.839711	0.515286	0.834158	0.648069	0.860153	0.334278	0.855246	0.759458
chr19	56200391	cg19648552	-0.263599	3.02352e-05	0.00241445	S_Shelf	0.661187	0.538249	0.798921	0.38532	0.483097	0.419544	0.799989	0.499361	0.848876	0.549276	0.671178	0.382301	0.838428	0.456982	0.706874	0.497566	0.86382	0.57138
chr12	56732723	cg24773560	-0.263592	0.00180365	0.0276008	OpenSea	0.297498	0.309569	0.406374	0.135719	0.191215	0.158126	0.615133	0.126624	0.688952	0.211432	0.463045	0.246081	0.66935	0.380418	0.541746	0.206293	0.739862	0.46658
chr2	203359167	cg01630691	-0.263525	3.15252e-05	0.00246263	OpenSea	0.820051	0.565382	0.709619	0.494348	0.620592	0.239513	0.748072	0.593175	0.810468	0.415903	0.387552	0.272997	0.761859	0.43972	0.70982	0.377754	0.812969	0.610486
chr11	76998821	cg13002506	-0.263498	2.56639e-05	0.0021971	OpenSea	0.905806	0.760188	0.903237	0.247046	0.644039	0.445746	0.807004	0.621633	0.824888	0.553647	0.822079	0.592075	0.814214	0.623676	0.852874	0.43109	0.842118	0.769674
chr10	105212490	cg23175074	-0.263493	0.00351247	0.0419914	S_Shore	0.158933	0.145296	0.256332	0.0751362	0.0573456	0.0347474	0.568636	0.124025	0.609688	0.0994627	0.217418	0.0766041	0.497572	0.137493	0.579953	0.249524	0.590684	0.222838
chr10	729711	cg01022670	-0.263484	0.000282709	0.00873765	OpenSea	0.733291	0.519086	0.702479	0.422885	0.576832	0.524793	0.865577	0.52897	0.866183	0.328189	0.756969	0.700051	0.865497	0.722477	0.840004	0.290392	0.872431	0.671062
chr10	80952606	cg17958516	-0.263484	3.60046e-05	0.00263454	OpenSea	0.622754	0.484133	0.624327	0.264496	0.459153	0.3135	0.738576	0.399085	0.757223	0.352421	0.478617	0.400176	0.764921	0.473154	0.634695	0.266556	0.801989	0.557378
chr2	65006618	cg06500792	-0.263426	1.449e-06	0.000570778	OpenSea	0.6538	0.437495	0.503083	0.147408	0.521387	0.291519	0.52663	0.364353	0.593179	0.126432	0.340258	0.195967	0.536522	0.235889	0.426757	0.215043	0.62374	0.340413
chr1	232903627	cg16647844	-0.26342	1.4801e-05	0.00164807	OpenSea	0.603991	0.23536	0.291439	0.052063	0.112585	0.104288	0.529797	0.236712	0.51278	0.0891675	0.179287	0.102582	0.487104	0.120326	0.350867	0.0480724	0.471613	0.180114
chr1	151967021	cg13445177	-0.263356	8.91111e-05	0.0043859	S_Shore	0.546562	0.543895	0.681804	0.186503	0.552529	0.455086	0.802734	0.55374	0.697033	0.421311	0.681921	0.345559	0.846223	0.440921	0.68441	0.362203	0.761009	0.574798
chr2	42165504	cg12821702	-0.263315	6.28282e-06	0.00108495	OpenSea	0.599209	0.480242	0.631948	0.266948	0.465324	0.328261	0.734672	0.401017	0.729544	0.334367	0.665986	0.458057	0.72009	0.503042	0.666971	0.326556	0.780325	0.525741
chr2	65303710	cg17082856	-0.263217	0.000167498	0.00636316	OpenSea	0.92728	0.618581	0.836102	0.232829	0.606914	0.371318	0.797092	0.737105	0.870632	0.553378	0.855276	0.588206	0.844023	0.732096	0.906711	0.446637	0.82549	0.820417
chr4	681440	cg05827190	-0.263185	0.00029329	0.00893359	Island	0.689273	0.463998	0.612126	0.319378	0.383939	0.375454	0.764599	0.411489	0.865732	0.440828	0.670361	0.512856	0.783639	0.517074	0.724538	0.290664	0.846807	0.640604
chr10	78204159	cg08754149	-0.263181	0.00157761	0.0253609	OpenSea	0.45813	0.535654	0.707786	0.237084	0.54644	0.418907	0.843867	0.300406	0.82007	0.356724	0.680739	0.648795	0.876932	0.474522	0.773012	0.597275	0.915039	0.684017
chr10	95143624	cg12313969	-0.263084	3.95072e-05	0.00278456	OpenSea	0.950932	0.670792	0.900267	0.634581	0.581443	0.555174	0.928557	0.605584	0.955037	0.490431	0.866534	0.552153	0.939531	0.839224	0.912818	0.462136	0.931609	0.788898
chr16	81564161	cg16353318	-0.263052	0.000257103	0.0082637	OpenSea	0.764793	0.697873	0.834743	0.273587	0.557638	0.383397	0.867974	0.552683	0.897902	0.519069	0.74521	0.648253	0.898223	0.718974	0.825143	0.38959	0.856244	0.696977
chr16	4000652	cg00948520	-0.262999	4.93025e-05	0.00313937	OpenSea	0.709627	0.482128	0.715194	0.307997	0.498305	0.432311	0.787094	0.452836	0.826386	0.545955	0.484442	0.330036	0.767678	0.55294	0.674662	0.297491	0.843429	0.538131
chr15	22954817	cg23217940	-0.262925	4.28673e-05	0.00290548	OpenSea	0.790929	0.717642	0.865182	0.457329	0.570447	0.46189	0.884458	0.515771	0.911152	0.583198	0.833975	0.610943	0.895092	0.627107	0.883318	0.416921	0.90898	0.786408
chr15	100890907	cg10933959	-0.262895	0.000631085	0.0143625	S_Shore	0.902726	0.611177	0.560532	0.193864	0.587643	0.217594	0.675766	0.471022	0.794864	0.382736	0.560532	0.535725	0.538897	0.519324	0.641892	0.111898	0.703996	0.557455
chr6	3912160	cg23581088	-0.262859	3.74321e-06	0.00084787	OpenSea	0.803982	0.440818	0.512379	0.190735	0.515605	0.350166	0.612335	0.516108	0.727874	0.359786	0.570764	0.335533	0.68522	0.375127	0.607291	0.296576	0.641923	0.44679
chr14	50362354	cg10156217	-0.262807	0.00215669	0.0310352	S_Shore	0.0644066	0.133367	0.305414	0.0838398	0.101631	0.0661761	0.530903	0.0691678	0.550004	0.0939842	0.236059	0.0981237	0.666514	0.138166	0.300282	0.0555154	0.593383	0.244991
chr2	169073609	cg13431028	-0.26272	2.227e-06	0.000686237	OpenSea	0.932072	0.755145	0.926069	0.395168	0.72361	0.504291	0.896226	0.714282	0.893617	0.612662	0.880681	0.551606	0.835503	0.650477	0.890935	0.472733	0.850608	0.808481
chr19	13951168	cg05339037	-0.262607	0.0015119	0.0247125	N_Shelf	0.471156	0.437702	0.49795	0.231953	0.383773	0.26504	0.735859	0.310999	0.840993	0.402179	0.570707	0.341766	0.80522	0.497616	0.620001	0.254528	0.826595	0.647006
chr21	35016873	cg16452651	-0.262563	3.76376e-05	0.00270851	S_Shore	0.652351	0.381265	0.519182	0.248165	0.32606	0.241876	0.619219	0.472989	0.690924	0.226416	0.365003	0.30601	0.684991	0.279756	0.544103	0.118397	0.690147	0.454039
chr12	52627342	cg09522147	-0.26252	0.000665255	0.014859	Island	0.394312	0.340846	0.409426	0.135745	0.337059	0.264269	0.681603	0.249444	0.743228	0.268157	0.376193	0.255535	0.740633	0.406978	0.529357	0.21821	0.736979	0.446927
chr4	2808489	cg10869531	-0.262488	3.23374e-05	0.00249454	OpenSea	0.553431	0.562111	0.770907	0.320964	0.666853	0.543818	0.783523	0.46908	0.808234	0.508485	0.595096	0.36255	0.837605	0.4969	0.713887	0.313723	0.831389	0.620896
chr8	145022842	cg16001422	-0.262453	0.000544728	0.013125	N_Shore	0.357388	0.251584	0.337823	0.0694728	0.120564	0.141354	0.563227	0.115623	0.568943	0.137941	0.377486	0.216556	0.593423	0.255214	0.427111	0.113408	0.694815	0.377551
chr4	14858290	cg17694130	-0.262423	0.00076529	0.0162003	OpenSea	0.272495	0.0825526	0.230342	0.0241042	0.0336813	0.0440199	0.355827	0.0563955	0.602529	0.0998187	0.273882	0.085539	0.528112	0.0976629	0.273111	0.118095	0.570083	0.170069
chr11	8618950	cg08015107	-0.262366	2.53417e-05	0.00218119	S_Shelf	0.814242	0.41782	0.515508	0.116504	0.355112	0.175188	0.498706	0.299365	0.614333	0.294849	0.446107	0.241287	0.576222	0.264783	0.447389	0.233697	0.460239	0.323069
chr1	151813779	cg06521149	-0.262323	0.00103982	0.0195791	S_Shore	0.845301	0.719039	0.829134	0.221377	0.75167	0.729088	0.901919	0.678537	0.901676	0.52644	0.871108	0.629466	0.887909	0.842398	0.883864	0.214499	0.903372	0.854202
chr14	100644274	cg02258414	-0.262318	1.64438e-05	0.00175218	Island	0.82007	0.620696	0.769396	0.475606	0.45818	0.316791	0.664253	0.405057	0.643269	0.32207	0.786156	0.380358	0.565789	0.421945	0.737518	0.321597	0.732256	0.551905
chr10	77524487	cg22610620	-0.262305	3.49795e-05	0.00259994	OpenSea	0.397074	0.308428	0.329306	0.0753697	0.213632	0.109145	0.500122	0.15546	0.622553	0.14197	0.456153	0.217025	0.601714	0.269991	0.403321	0.164446	0.538902	0.260193
chr10	124027408	cg09507567	-0.262257	0.000100018	0.00467961	OpenSea	0.470922	0.382012	0.631324	0.18606	0.329416	0.307927	0.523377	0.111253	0.668415	0.227663	0.340865	0.156332	0.571995	0.295455	0.539533	0.244013	0.54147	0.346292
chr2	101434611	cg02049833	-0.262254	9.24108e-05	0.00447141	N_Shore	0.896805	0.674674	0.875154	0.35025	0.510645	0.367986	0.919685	0.659426	0.920216	0.564792	0.854142	0.617998	0.895808	0.769021	0.886698	0.485592	0.919018	0.828148
chr16	57662347	cg01616225	-0.262246	0.00427909	0.0474733	OpenSea	0.188389	0.224367	0.377823	0.118532	0.106463	0.0734157	0.594913	0.109869	0.653847	0.164182	0.319729	0.192503	0.655103	0.326374	0.459473	0.0513254	0.658444	0.393403
chr2	205529703	cg23270841	-0.262206	8.6136e-06	0.00126486	OpenSea	0.733354	0.400748	0.506436	0.13904	0.455757	0.281638	0.58924	0.49214	0.672119	0.272776	0.501391	0.263472	0.626922	0.466589	0.574858	0.305829	0.73662	0.414612
chr2	159788345	cg12810800	-0.262051	0.000521405	0.0127748	OpenSea	0.421129	0.346515	0.466221	0.130088	0.312482	0.172553	0.668054	0.200753	0.705834	0.269531	0.56513	0.352836	0.648519	0.455854	0.569448	0.204334	0.670932	0.536822
chr2	223290515	cg16171484	-0.262039	1.61601e-05	0.00173525	S_Shore	0.593309	0.54516	0.763763	0.306931	0.484553	0.317753	0.745093	0.482452	0.771139	0.420097	0.496078	0.323749	0.763289	0.42943	0.644201	0.309353	0.75756	0.52571
chr20	37054900	cg13610455	-0.261974	0.00081066	0.016783	OpenSea	0.613124	0.421064	0.554295	0.188573	0.344822	0.268174	0.769548	0.389206	0.783941	0.337727	0.610682	0.584136	0.764017	0.575101	0.691487	0.274315	0.825941	0.561795
chr12	13349273	cg21490635	-0.261934	7.21363e-05	0.00386926	OpenSea	0.46184	0.359894	0.520523	0.159712	0.282253	0.198264	0.646382	0.284555	0.651961	0.292845	0.510397	0.244844	0.653334	0.38871	0.527286	0.191605	0.679881	0.456026
chr1	220097971	cg07005353	-0.261927	1.15547e-06	0.000532245	N_Shelf	0.900151	0.745075	0.918903	0.358347	0.742724	0.55061	0.854307	0.769541	0.891379	0.547542	0.861901	0.523323	0.88429	0.546131	0.859568	0.656837	0.866216	0.724687
chr19	1235003	cg27594157	-0.261918	0.000882106	0.0176851	Island	0.975235	0.709456	0.975883	0.888918	0.692215	0.581683	0.923897	0.615326	0.97386	0.491417	0.978513	0.647708	0.969943	0.575826	0.930726	0.471429	0.889199	0.970445
chr11	1050848	cg16384957	-0.261693	3.56509e-05	0.00262593	OpenSea	0.9189	0.781741	0.980723	0.403062	0.702781	0.546889	0.976533	0.716595	0.956411	0.652473	0.805574	0.542478	0.979368	0.779259	0.947087	0.635104	0.954012	0.808549
chr2	232507774	cg10318368	-0.261681	0.00217965	0.0312396	OpenSea	0.170202	0.228856	0.346696	0.116265	0.144423	0.120689	0.567175	0.105921	0.633538	0.152483	0.309489	0.186251	0.622754	0.253908	0.409378	0.0594559	0.730708	0.355405
chr6	167734054	cg07560741	-0.261624	1.21973e-05	0.00150055	OpenSea	0.952678	0.753552	0.969597	0.476603	0.663174	0.436653	0.959948	0.690111	0.980482	0.705529	0.94434	0.674888	0.969511	0.788203	0.976251	0.615237	0.961808	0.882397
chr19	55721180	cg19673376	-0.261576	5.23076e-05	0.00323826	OpenSea	0.747434	0.597693	0.728603	0.362123	0.555506	0.430098	0.854474	0.567208	0.899674	0.591053	0.792566	0.454894	0.911103	0.572439	0.819842	0.562539	0.862491	0.67946
chr10	102821565	cg26605164	-0.261538	0.00195491	0.0291283	Island	0.608845	0.575961	0.675124	0.285238	0.420468	0.322262	0.848435	0.520921	0.930301	0.520839	0.647168	0.48948	0.895387	0.607284	0.776209	0.294862	0.899802	0.731052
chr6	155448588	cg02071988	-0.261518	0.000162589	0.00625247	OpenSea	0.754821	0.612982	0.733354	0.254042	0.639813	0.210994	0.748811	0.614012	0.562819	0.429781	0.808053	0.54581	0.62815	0.553959	0.832235	0.234634	0.824416	0.722595
chr8	144801223	cg06344474	-0.261366	6.45589e-06	0.00110315	Island	0.708511	0.585093	0.773885	0.318092	0.575941	0.488548	0.830483	0.574885	0.844581	0.525127	0.77095	0.496312	0.83218	0.588283	0.828712	0.436821	0.821134	0.620919
chr14	100658948	cg01538305	-0.261341	0.000184253	0.00674608	N_Shore	0.423133	0.348469	0.453069	0.148345	0.187936	0.128545	0.602469	0.217816	0.621381	0.160534	0.364405	0.212303	0.600859	0.327147	0.553363	0.137156	0.631796	0.406023
chr1	2163472	cg17942763	-0.261306	0.00032095	0.00941518	S_Shelf	0.387963	0.273534	0.389401	0.12984	0.207096	0.148203	0.613749	0.161116	0.668981	0.174078	0.367467	0.254756	0.635471	0.31026	0.460432	0.188912	0.67304	0.41115
chr2	145764890	cg05704183	-0.261294	5.56055e-06	0.00102038	OpenSea	0.801911	0.58441	0.714931	0.293754	0.598224	0.48676	0.77972	0.589733	0.819837	0.434966	0.678872	0.44957	0.792737	0.581592	0.742086	0.296455	0.819055	0.678484
chr19	4215043	cg07615493	-0.261229	0.00140355	0.0236248	N_Shelf	0.496527	0.562793	0.778763	0.259867	0.489968	0.329226	0.894512	0.347266	0.875701	0.505822	0.739547	0.568709	0.821225	0.59719	0.761137	0.487689	0.884628	0.732382
chr11	93885254	cg15542639	-0.261215	4.85245e-06	0.00094989	OpenSea	0.930559	0.756932	0.935586	0.377225	0.652396	0.550794	0.921809	0.64904	0.930265	0.59874	0.872995	0.752149	0.933652	0.699242	0.913806	0.507603	0.943463	0.79187
chr12	618772	cg15580052	-0.261179	0.000601474	0.0139411	OpenSea	0.685894	0.622391	0.864804	0.37656	0.53012	0.328583	0.914637	0.806834	0.820511	0.545051	0.66984	0.483484	0.920174	0.627958	0.806382	0.247672	0.814932	0.638146
chr7	73223935	cg02936493	-0.26117	1.083e-06	0.000519458	OpenSea	0.933815	0.859261	0.933762	0.421276	0.804352	0.596052	0.943012	0.648857	0.933652	0.639628	0.845538	0.564158	0.938176	0.693026	0.949287	0.583049	0.93845	0.86421
chr5	141255282	cg19767205	-0.26116	6.03065e-05	0.00350636	N_Shore	0.562096	0.438327	0.438282	0.16169	0.254442	0.186314	0.581623	0.333114	0.698961	0.218821	0.502289	0.284037	0.687829	0.274932	0.572287	0.241361	0.66495	0.473724
chr11	112037427	cg03304763	-0.261156	0.000233689	0.00780536	OpenSea	0.818363	0.674097	0.739022	0.275502	0.479889	0.433493	0.865042	0.609612	0.889673	0.537614	0.65707	0.479086	0.91654	0.615964	0.804954	0.373971	0.830141	0.650954
chr8	142275649	cg20799268	-0.2611	0.00296939	0.0378052	OpenSea	0.112842	0.158818	0.273803	0.0722488	0.0540865	0.0594658	0.476391	0.110132	0.718624	0.109782	0.234845	0.0990158	0.611738	0.136925	0.250783	0.0794809	0.56474	0.122084
chr17	79306875	cg02399371	-0.261068	0.000507518	0.0125556	OpenSea	0.519037	0.579848	0.774063	0.313363	0.400211	0.207719	0.770513	0.457745	0.865189	0.437335	0.604378	0.354064	0.755282	0.426905	0.657899	0.353302	0.72853	0.595207
chr2	161980152	cg10663897	-0.261019	0.000120059	0.00521848	OpenSea	0.926218	0.63119	0.752527	0.200545	0.513184	0.3555	0.782466	0.570707	0.74794	0.423876	0.666597	0.641323	0.76735	0.671009	0.739355	0.305928	0.801765	0.548155
chr5	138727711	cg08220120	-0.260994	1.3913e-05	0.00159644	Island	0.51476	0.494131	0.617142	0.247896	0.544685	0.395164	0.743627	0.321246	0.715771	0.350079	0.498313	0.296724	0.702133	0.393539	0.584915	0.289932	0.772142	0.555832
chr20	36153186	cg01604401	-0.260974	2.50122e-06	0.000724935	S_Shore	0.829455	0.590466	0.777467	0.244357	0.558935	0.391466	0.764214	0.535861	0.745405	0.468611	0.626879	0.416189	0.69241	0.516568	0.739183	0.380012	0.715273	0.55693
chr12	5607455	cg16594913	-0.260973	0.000185164	0.00676222	S_Shelf	0.628003	0.518829	0.580947	0.158085	0.425489	0.224992	0.783849	0.503178	0.750749	0.498495	0.539147	0.348621	0.769928	0.456667	0.699087	0.363053	0.759662	0.516186
chr2	192353242	cg01703780	-0.260915	1.44946e-05	0.00162607	OpenSea	0.784455	0.589158	0.740028	0.255566	0.51066	0.386158	0.75532	0.483161	0.800108	0.439785	0.579451	0.437907	0.777625	0.51484	0.712193	0.364023	0.825371	0.666382
chr19	49184628	cg27262821	-0.260872	0.000979227	0.0188717	S_Shore	0.563925	0.508488	0.598144	0.188345	0.487537	0.262107	0.863356	0.456103	0.848293	0.520418	0.746298	0.437456	0.85371	0.55426	0.740552	0.621399	0.825164	0.630556
chr7	157348237	cg21323106	-0.260825	3.14593e-05	0.00246048	S_Shore	0.941509	0.684605	0.91971	0.373607	0.62018	0.37995	0.875707	0.803608	0.881033	0.503144	0.68207	0.454093	0.865774	0.594566	0.825393	0.698502	0.916529	0.688406
chr10	102821670	cg08227353	-0.26081	0.00153228	0.0249149	Island	0.508574	0.561822	0.687739	0.256837	0.432041	0.314199	0.787103	0.420737	0.88364	0.374716	0.611774	0.422311	0.833594	0.607888	0.748975	0.449344	0.913025	0.651317
chr1	117114263	cg17215278	-0.260808	0.00063903	0.0144849	S_Shore	0.465448	0.4369	0.535915	0.222007	0.378641	0.315277	0.733646	0.377515	0.785897	0.246	0.568865	0.399847	0.795699	0.47532	0.598055	0.223992	0.773518	0.591552
chr2	234395837	cg27049539	-0.260711	7.98754e-07	0.000464374	OpenSea	0.726662	0.459194	0.479435	0.119238	0.453997	0.268974	0.613673	0.469763	0.635555	0.217395	0.506711	0.284049	0.594039	0.30966	0.545105	0.308951	0.609221	0.380773
chr10	89292231	cg17940587	-0.260701	0.00151108	0.024706	OpenSea	0.517608	0.301048	0.588634	0.287908	0.151783	0.112203	0.662949	0.379562	0.763999	0.362978	0.349674	0.215619	0.592632	0.268106	0.514533	0.264165	0.763643	0.367557
chr1	153539397	cg19907725	-0.260649	3.29467e-06	0.000809337	OpenSea	0.685017	0.397136	0.523454	0.186562	0.422714	0.371066	0.690219	0.44685	0.742384	0.317628	0.503967	0.336725	0.638258	0.322029	0.601427	0.279428	0.655372	0.459542
chr8	22084861	cg23536138	-0.260625	3.04687e-05	0.00242431	OpenSea	0.686732	0.413353	0.654375	0.29237	0.419932	0.290766	0.718388	0.368709	0.704362	0.375215	0.51908	0.48449	0.755611	0.475859	0.673529	0.284182	0.765167	0.566605
chr16	29302087	cg06586763	-0.260563	0.000117267	0.0051424	OpenSea	0.640256	0.530184	0.747824	0.290152	0.52038	0.410682	0.809157	0.565332	0.82962	0.559222	0.576422	0.422303	0.796424	0.604821	0.745854	0.27001	0.880653	0.548816
chr1	198204074	cg12750917	-0.260528	9.74287e-05	0.00460709	OpenSea	0.275882	0.17337	0.360594	0.124904	0.17353	0.137706	0.524158	0.169706	0.62067	0.15802	0.239566	0.111425	0.608417	0.166439	0.374857	0.107996	0.631045	0.314397
chr3	170746586	cg01423389	-0.260528	0.000432655	0.011366	S_Shore	0.695961	0.620137	0.643702	0.156526	0.511412	0.4321	0.743789	0.559431	0.807085	0.264111	0.591759	0.417809	0.810904	0.657755	0.687117	0.300879	0.764378	0.502606
chr4	100065546	cg12011299	-0.260494	0.000573326	0.0135436	OpenSea	0.801109	0.821247	0.889456	0.440127	0.669075	0.419262	0.716992	0.391883	0.676402	0.181352	0.737018	0.560291	0.889594	0.701981	0.873334	0.712428	0.709874	0.389839
chr8	90624127	cg12176793	-0.260475	6.16724e-06	0.00107711	OpenSea	0.815318	0.52956	0.709848	0.196491	0.516969	0.273934	0.671468	0.478284	0.683177	0.460006	0.64921	0.465051	0.691802	0.479348	0.671576	0.344999	0.664487	0.501905
chr4	6695380	cg14140379	-0.260449	7.63541e-05	0.00400458	OpenSea	0.792647	0.661123	0.763467	0.240775	0.666875	0.484456	0.834866	0.508378	0.80026	0.504853	0.715715	0.75295	0.835691	0.511119	0.801499	0.320324	0.807955	0.690953
chr14	68844276	cg05315321	-0.260435	0.00163029	0.025891	OpenSea	0.261924	0.212878	0.278982	0.139191	0.0943427	0.0781529	0.555447	0.100322	0.66094	0.110898	0.302856	0.137334	0.646114	0.165054	0.42273	0.144383	0.600036	0.391244
chr5	912383	cg00277165	-0.260392	0.00394275	0.0450845	N_Shore	0.926849	0.66113	0.907419	0.284152	0.646896	0.478588	0.931871	0.537205	0.899025	0.478953	0.746545	0.858649	0.887062	0.919339	0.871436	0.317985	0.906434	0.844011
chr1	200343899	cg04717699	-0.260373	1.33963e-05	0.00156571	OpenSea	0.679385	0.461096	0.651839	0.168424	0.48582	0.302779	0.65146	0.496781	0.693827	0.253518	0.513678	0.31517	0.660131	0.434007	0.636493	0.259422	0.562529	0.500605
chr10	63540024	cg25164589	-0.26037	0.00270834	0.0357349	OpenSea	0.594949	0.541176	0.69107	0.239421	0.538481	0.219897	0.851202	0.255666	0.786448	0.281376	0.583658	0.602876	0.818241	0.537195	0.765801	0.632682	0.837517	0.813745
chr7	157085556	cg17220545	-0.260312	1.65744e-05	0.00176223	OpenSea	0.87208	0.636827	0.830156	0.263607	0.581293	0.462382	0.770752	0.728197	0.845281	0.494093	0.716907	0.425824	0.798526	0.530072	0.723397	0.42508	0.790409	0.619909
chr14	25591076	cg10097313	-0.260306	0.00158105	0.0253869	OpenSea	0.778537	0.537724	0.765504	0.294225	0.394923	0.275164	0.843654	0.476939	0.888058	0.475761	0.66906	0.717317	0.871395	0.674172	0.787444	0.336515	0.869066	0.737075
chr7	5593287	cg00232535	-0.26027	9.15247e-06	0.00130021	N_Shore	0.810814	0.737512	0.88474	0.381546	0.608673	0.510445	0.867844	0.530898	0.852218	0.542924	0.766278	0.487389	0.873359	0.621078	0.852956	0.502613	0.875209	0.735255
chr1	153581655	cg19255608	-0.260268	1.66949e-06	0.000609812	OpenSea	0.644642	0.447068	0.583053	0.142289	0.398949	0.282544	0.642708	0.392708	0.579253	0.207387	0.472865	0.349115	0.643974	0.340798	0.585872	0.233703	0.632548	0.445843
chr12	27996771	cg10311048	-0.260248	0.000318358	0.00937139	OpenSea	0.863038	0.642199	0.680168	0.178445	0.621196	0.275139	0.52401	0.597838	0.64787	0.123691	0.567343	0.344031	0.594934	0.358705	0.728212	0.361368	0.465845	0.468969
chr4	89713820	cg18006637	-0.260236	0.00142308	0.0238364	OpenSea	0.476587	0.401246	0.394322	0.0919395	0.320831	0.315322	0.669975	0.230325	0.711261	0.220454	0.483174	0.324608	0.704381	0.552227	0.586144	0.157358	0.770634	0.481711
chr4	11652505	cg23971987	-0.260195	5.36354e-05	0.00328024	OpenSea	0.909758	0.724416	0.802399	0.332172	0.710383	0.517061	0.653384	0.516628	0.842287	0.445514	0.705481	0.381296	0.667436	0.444251	0.745405	0.411062	0.680229	0.602607
chr12	65997206	cg17341765	-0.260031	2.38165e-05	0.00210663	OpenSea	0.699813	0.434594	0.605811	0.15421	0.502178	0.317783	0.551103	0.552673	0.607503	0.110211	0.459556	0.310089	0.578761	0.258094	0.584173	0.396967	0.655963	0.369962
chr8	81831079	cg05876246	-0.260024	0.000437354	0.0114355	OpenSea	0.167353	0.104641	0.182966	0.0645603	0.0786557	0.0452776	0.484307	0.0821104	0.633049	0.0678122	0.115276	0.0746372	0.622177	0.0924941	0.323037	0.0765829	0.472835	0.13132
chr13	114880831	cg11288831	-0.260002	9.7209e-05	0.00460035	S_Shore	0.584012	0.447089	0.580054	0.183707	0.331551	0.24013	0.642861	0.349819	0.706941	0.357269	0.574588	0.347736	0.722973	0.408468	0.585202	0.259221	0.76533	0.560056
chr5	38845028	cg23516451	-0.259968	1.16994e-05	0.00147088	N_Shore	0.758359	0.574844	0.694306	0.2699	0.502429	0.396773	0.776608	0.53474	0.745901	0.404288	0.592149	0.385	0.800066	0.555827	0.795048	0.374832	0.815564	0.644517
chr3	27575278	cg13332142	-0.259959	3.02545e-06	0.000789654	OpenSea	0.917428	0.749352	0.843838	0.267087	0.689605	0.450187	0.868913	0.712442	0.850388	0.473809	0.842584	0.640976	0.794975	0.618041	0.854589	0.477815	0.803769	0.736748
chr12	12551013	cg04118741	-0.259931	8.097e-05	0.00414304	OpenSea	0.941004	0.54886	0.756032	0.330361	0.628177	0.470718	0.746937	0.700716	0.752015	0.446387	0.647824	0.447812	0.753523	0.66047	0.70094	0.253757	0.809983	0.537977
chr16	1909714	cg14074117	-0.259927	6.58624e-05	0.00367697	OpenSea	0.785834	0.513923	0.703405	0.199492	0.481466	0.420132	0.604266	0.3735	0.658709	0.221251	0.596197	0.305018	0.59713	0.420793	0.581517	0.278846	0.413762	0.349989
chr12	66025635	cg01284289	-0.259912	9.12466e-05	0.0044408	OpenSea	0.730234	0.57138	0.629953	0.108262	0.454059	0.159638	0.562736	0.336473	0.526411	0.139001	0.635692	0.307025	0.535735	0.531625	0.656829	0.252779	0.453557	0.439817
chr19	2541104	cg08407014	-0.259865	3.04338e-06	0.000792384	Island	0.843834	0.537655	0.645004	0.215292	0.455971	0.277764	0.704072	0.621599	0.658458	0.25084	0.488177	0.286261	0.671345	0.377542	0.642762	0.426723	0.728915	0.506082
chr16	78244468	cg07493562	-0.259829	9.75746e-08	0.0002496	OpenSea	0.549758	0.240285	0.329409	0.061695	0.235867	0.0940141	0.470681	0.169226	0.420985	0.104151	0.31625	0.135663	0.531928	0.183697	0.407265	0.118722	0.441218	0.257445
chr2	203143288	cg03128029	-0.259804	0.000278292	0.00865895	OpenSea	0.640128	0.325723	0.404926	0.0912872	0.215604	0.166811	0.586468	0.218012	0.742574	0.306931	0.485793	0.312606	0.51036	0.270075	0.482797	0.248113	0.653121	0.443978
chr6	30131749	cg23778358	-0.2598	4.8e-08	0.00020686	OpenSea	0.987348	0.863292	0.987324	0.442486	0.838387	0.695066	0.983484	0.834082	0.981104	0.743609	0.972397	0.60461	0.984034	0.733952	0.98253	0.615964	0.980337	0.825685
chr12	124990897	cg09825309	-0.259762	8.27957e-05	0.00420228	OpenSea	0.314517	0.130075	0.370084	0.0391391	0.173653	0.147873	0.46508	0.194181	0.530992	0.0663668	0.130525	0.120438	0.514393	0.148131	0.391647	0.0423502	0.578291	0.242774
chr5	134544423	cg14671011	-0.259758	0.000437827	0.0114424	OpenSea	0.665463	0.582098	0.761808	0.228513	0.4466	0.326378	0.796999	0.556671	0.889474	0.463978	0.696478	0.498012	0.825726	0.585404	0.750359	0.434306	0.873786	0.693508
chr5	131723239	cg19040266	-0.259757	2.66774e-05	0.00224866	OpenSea	0.718857	0.490657	0.574428	0.178831	0.374798	0.209083	0.639482	0.466708	0.717196	0.231107	0.400281	0.241722	0.670808	0.40258	0.561764	0.27011	0.653635	0.482636
chr19	5346237	cg02898159	-0.259749	0.00113093	0.0206286	OpenSea	0.333277	0.318852	0.410025	0.137861	0.177356	0.153517	0.614288	0.147815	0.685793	0.168	0.446975	0.225298	0.63348	0.365933	0.469314	0.156811	0.70064	0.459319
chr4	187071162	cg22219089	-0.259732	1.33326e-06	0.000557091	OpenSea	0.762361	0.579119	0.576067	0.1753	0.401544	0.2162	0.654106	0.477649	0.633143	0.209249	0.426887	0.274989	0.583415	0.329268	0.639738	0.340108	0.693414	0.431208
chr4	184256627	cg09435170	-0.259723	0.000349512	0.00993848	OpenSea	0.423475	0.309644	0.28945	0.124425	0.155189	0.0892719	0.545357	0.106976	0.6516	0.202505	0.523466	0.192723	0.60202	0.188774	0.389581	0.176576	0.548659	0.4004
chr11	103677503	cg14234912	-0.259714	4.25146e-05	0.00289434	OpenSea	0.908149	0.72369	0.800211	0.268492	0.705539	0.454321	0.805066	0.725025	0.770227	0.336713	0.613605	0.360477	0.81717	0.714558	0.7813	0.501577	0.826593	0.605579
chr1	228559083	cg16397638	-0.259486	2.43381e-07	0.000320539	Island	0.97161	0.702222	0.947094	0.499659	0.929197	0.846988	0.947462	0.707339	0.936024	0.748418	0.838609	0.579277	0.936656	0.630892	0.944611	0.581085	0.902344	0.722348
chr1	6333867	cg15100947	-0.259474	4.1836e-06	0.00088831	OpenSea	0.922293	0.840202	0.944954	0.305546	0.707307	0.580705	0.936394	0.678446	0.911828	0.604051	0.868246	0.635895	0.918796	0.670252	0.894797	0.63391	0.90373	0.724071
chr3	38034235	cg06641593	-0.259338	6.73311e-07	0.000438281	N_Shore	0.928599	0.805303	0.893699	0.367267	0.717385	0.577061	0.912103	0.709993	0.924396	0.589292	0.806092	0.485847	0.901748	0.665714	0.875528	0.607858	0.929242	0.746413
chr1	200452917	cg20821187	-0.259333	5.56006e-05	0.00334686	OpenSea	0.554115	0.487141	0.617304	0.312897	0.544952	0.456047	0.813698	0.432203	0.748082	0.486313	0.764711	0.484227	0.763871	0.592079	0.794929	0.281507	0.754124	0.489372
chr11	35052388	cg08824847	-0.259296	0.00251582	0.0341555	OpenSea	0.414356	0.357626	0.456123	0.185664	0.274309	0.191708	0.712241	0.254099	0.765642	0.234731	0.551705	0.447735	0.773882	0.511052	0.623782	0.280931	0.794601	0.569428
chr2	10054883	cg21560697	-0.259287	9.98143e-05	0.00467521	OpenSea	0.672951	0.665517	0.876346	0.438712	0.616072	0.375752	0.924139	0.567466	0.914228	0.641065	0.883433	0.608533	0.911702	0.701666	0.870584	0.518228	0.921873	0.740811
chr13	80510936	cg17687367	-0.259275	0.000245728	0.00804087	OpenSea	0.812522	0.503463	0.687922	0.180275	0.593947	0.509585	0.629043	0.533719	0.733	0.294611	0.403351	0.298152	0.692015	0.535378	0.581134	0.232754	0.659597	0.371116
chr19	49469667	cg19904905	-0.259259	1.91419e-05	0.0019072	S_Shore	0.851105	0.664303	0.698032	0.230153	0.627547	0.529494	0.835284	0.525974	0.770641	0.57996	0.818183	0.452549	0.6855	0.598874	0.823229	0.321532	0.799915	0.673266
chr10	63629487	cg25403283	-0.259239	4.95271e-05	0.00314061	OpenSea	0.931164	0.675833	0.768118	0.372647	0.762292	0.55104	0.616367	0.659178	0.824403	0.362675	0.751214	0.403702	0.723878	0.422976	0.75146	0.426538	0.705744	0.626898
chr2	20366443	cg18014547	-0.2592	0.000429772	0.0113182	OpenSea	0.772776	0.624027	0.810194	0.21481	0.598773	0.337034	0.798771	0.547486	0.767971	0.482016	0.818844	0.706052	0.760551	0.745658	0.791529	0.283571	0.779608	0.625563
chr15	60673898	cg25515997	-0.2592	0.000564232	0.0133948	OpenSea	0.937721	0.72002	0.811909	0.490054	0.617523	0.55154	0.880128	0.535378	0.911193	0.510499	0.790924	0.570478	0.919631	0.873255	0.861684	0.247581	0.892366	0.791477
chr12	3345821	cg26211060	-0.259179	0.00013464	0.00560694	OpenSea	0.658219	0.607343	0.798264	0.491799	0.717139	0.603384	0.877176	0.533251	0.911937	0.46906	0.789723	0.808074	0.838469	0.49237	0.781102	0.315425	0.833963	0.552678
chr13	106971568	cg24169486	-0.259123	0.000456636	0.0117412	OpenSea	0.688355	0.571865	0.727594	0.269608	0.549288	0.352941	0.782317	0.420645	0.841125	0.540439	0.744816	0.578223	0.801432	0.694452	0.769702	0.24672	0.787403	0.685031
chr16	15820841	cg09650189	-0.259121	5.69432e-06	0.00103247	OpenSea	0.81762	0.749139	0.853613	0.334652	0.618104	0.478554	0.856403	0.598815	0.803086	0.644602	0.836285	0.484086	0.83036	0.556497	0.80922	0.426515	0.817938	0.637683
chr2	47100912	cg17411016	-0.259028	9.90718e-05	0.00465367	OpenSea	0.511428	0.274558	0.33229	0.113133	0.155659	0.155534	0.557745	0.244999	0.664437	0.164305	0.3682	0.207066	0.548173	0.23887	0.39791	0.141203	0.666222	0.331142
chr11	1250892	cg20340346	-0.259004	3.49175e-05	0.00259712	N_Shore	0.967742	0.814527	0.969722	0.423839	0.647737	0.527362	0.960558	0.644733	0.965208	0.734566	0.901601	0.524718	0.960919	0.859642	0.896499	0.644248	0.945557	0.710872
chr1	156211434	cg24843609	-0.258984	0.00449379	0.0489898	N_Shelf	0.537418	0.562039	0.620517	0.240449	0.356387	0.30053	0.799891	0.473065	0.927124	0.495896	0.663686	0.499877	0.859736	0.60214	0.773947	0.190153	0.849887	0.693592
chr19	4054253	cg27196194	-0.258918	1.00922e-05	0.00136012	Island	0.916969	0.825656	0.992013	0.523141	0.679694	0.601011	0.991717	0.714252	0.989996	0.648677	0.990674	0.636342	0.991493	0.704602	0.991804	0.681446	0.984078	0.863048
chr3	13343118	cg15275625	-0.258895	0.00206484	0.0301493	OpenSea	0.196931	0.200678	0.295294	0.0653808	0.0959363	0.0746878	0.440309	0.0618018	0.635992	0.120892	0.309763	0.167181	0.621196	0.257505	0.408055	0.0496073	0.651396	0.327086
chr19	38795051	cg22014579	-0.258864	5.13692e-06	0.000975777	OpenSea	0.90575	0.837137	0.928414	0.299154	0.742839	0.602819	0.92017	0.779972	0.889406	0.453006	0.844055	0.632739	0.884871	0.69883	0.876601	0.483811	0.926257	0.801115
chr3	131974369	cg05979170	-0.258849	0.00019122	0.00689719	OpenSea	0.721488	0.654269	0.799911	0.224187	0.591404	0.303837	0.86427	0.645419	0.873324	0.557022	0.645189	0.474481	0.855641	0.634842	0.748456	0.465458	0.872807	0.683333
chr18	10417268	cg25338818	-0.258845	8.77778e-06	0.00127731	S_Shelf	0.759907	0.678772	0.88113	0.314227	0.778157	0.548106	0.898729	0.625974	0.90925	0.640618	0.820441	0.5011	0.901197	0.693159	0.798133	0.557329	0.848194	0.706249
chr6	20877340	cg23342625	-0.258807	3.80919e-05	0.00272428	OpenSea	0.865585	0.739753	0.776858	0.337982	0.619576	0.435107	0.84028	0.697966	0.909995	0.580842	0.832867	0.581988	0.908532	0.637568	0.79116	0.387123	0.83876	0.656019
chr11	106566411	cg12800047	-0.258778	0.000547365	0.0131662	OpenSea	0.806734	0.684065	0.710615	0.219771	0.557635	0.382097	0.846078	0.524793	0.827693	0.744435	0.836022	0.641874	0.864945	0.645446	0.836137	0.286276	0.828407	0.656504
chr13	114880761	cg10976218	-0.258776	1.27748e-05	0.001532	S_Shore	0.530054	0.39774	0.47231	0.208553	0.374778	0.240027	0.649116	0.325344	0.68902	0.343843	0.55469	0.317049	0.672107	0.376113	0.585847	0.258595	0.724621	0.456291
chr5	80565010	cg19107296	-0.258712	0.000105109	0.00480917	OpenSea	0.60705	0.580765	0.6807	0.176891	0.461992	0.264609	0.717444	0.420243	0.644568	0.248485	0.712862	0.389567	0.699378	0.569744	0.645087	0.277202	0.711118	0.624289
chr2	86225602	cg14017402	-0.258677	5.46373e-06	0.00100863	OpenSea	0.708059	0.403696	0.485816	0.167318	0.397609	0.267798	0.660743	0.380348	0.710806	0.276886	0.439874	0.29114	0.620702	0.363004	0.521767	0.292925	0.567175	0.341346
chr4	85612912	cg27006169	-0.258651	0.000512637	0.0126391	OpenSea	0.842157	0.813479	0.870965	0.255812	0.65582	0.359577	0.868047	0.710126	0.93529	0.659266	0.938056	0.776536	0.940045	0.78035	0.897535	0.376464	0.943845	0.832286
chr7	158059976	cg19547192	-0.258643	0.000349894	0.00994563	N_Shore	0.947226	0.755576	0.965428	0.431579	0.760795	0.459148	0.904435	0.730199	0.689235	0.44076	0.593956	0.372168	0.925002	0.7005	0.93919	0.667706	0.856876	0.696721
chr19	49371285	cg06339706	-0.258619	1.76206e-06	0.000624867	OpenSea	0.846155	0.513381	0.640369	0.195976	0.481042	0.310081	0.716137	0.530611	0.662819	0.396191	0.601065	0.360614	0.629942	0.424627	0.652279	0.364709	0.647014	0.453063
chr19	50117794	cg14055655	-0.25861	0.000131301	0.00552846	N_Shore	0.725172	0.549982	0.777367	0.373689	0.501963	0.467096	0.864736	0.564713	0.928944	0.575281	0.778367	0.556025	0.891998	0.656849	0.835166	0.496939	0.889634	0.625283
chr10	111766879	cg03962527	-0.258605	3.92355e-07	0.000369899	N_Shore	0.441864	0.293699	0.475638	0.133052	0.393696	0.177844	0.525685	0.214679	0.475964	0.139244	0.335963	0.17337	0.551841	0.274028	0.38411	0.205124	0.649815	0.296093
chr2	10634174	cg05146922	-0.258586	3.18003e-05	0.00247303	OpenSea	0.582319	0.4584	0.595633	0.216043	0.42742	0.257591	0.718735	0.414496	0.749712	0.322277	0.523964	0.313687	0.688478	0.515697	0.615196	0.27941	0.701494	0.49808
chr1	228337379	cg10950111	-0.258563	9.0385e-05	0.00441627	OpenSea	0.777522	0.640976	0.864312	0.294519	0.599425	0.552374	0.863461	0.638966	0.882973	0.607565	0.597704	0.455698	0.865912	0.657294	0.813085	0.344184	0.909092	0.654847
chr12	121974146	cg26995224	-0.258522	0.000391218	0.0106819	N_Shore	0.31887	0.234572	0.433432	0.160709	0.237993	0.160276	0.579096	0.19724	0.566824	0.134505	0.309587	0.159211	0.687167	0.338641	0.497683	0.253425	0.712437	0.377816
chr11	86343931	cg19918734	-0.258501	0.00443392	0.0485815	OpenSea	0.188094	0.236255	0.310473	0.080131	0.128489	0.13038	0.602998	0.118853	0.659829	0.135812	0.364899	0.202521	0.640419	0.370732	0.451101	0.0467299	0.69242	0.390801
chr8	144301594	cg11203211	-0.25847	2.74474e-05	0.00228602	OpenSea	0.742726	0.687568	0.838842	0.236126	0.743948	0.633166	0.891382	0.67894	0.805949	0.470077	0.87269	0.540234	0.870804	0.716661	0.853292	0.516957	0.863389	0.677062
chr2	3044737	cg11902863	-0.258459	0.000295937	0.00897482	OpenSea	0.376864	0.345835	0.412926	0.174794	0.246173	0.164438	0.615838	0.182827	0.67917	0.305375	0.486302	0.249954	0.652952	0.330134	0.512171	0.247824	0.711913	0.366994
chr2	74153213	cg19752861	-0.258452	2.25005e-06	0.000688144	N_Shore	0.891559	0.755989	0.876427	0.31076	0.726722	0.602105	0.82728	0.759851	0.80289	0.462485	0.853118	0.558164	0.801317	0.57399	0.842438	0.585884	0.839769	0.526222
chr4	26085653	cg09412707	-0.258376	6.90539e-05	0.00377339	OpenSea	0.677606	0.425447	0.518057	0.156204	0.374533	0.22537	0.746659	0.416293	0.693375	0.443483	0.53479	0.289963	0.725284	0.453232	0.588904	0.346123	0.675108	0.452817
chr2	46325268	cg04756223	-0.258335	0.000572944	0.0135379	OpenSea	0.624751	0.386812	0.551968	0.19982	0.353448	0.245437	0.782361	0.416521	0.679581	0.201858	0.492076	0.597926	0.754887	0.442862	0.647427	0.221424	0.759928	0.608753
chr16	69776039	cg05006942	-0.258238	2.46233e-05	0.00214827	N_Shore	0.828298	0.446008	0.700023	0.239181	0.445327	0.30604	0.676944	0.569362	0.713744	0.299045	0.48449	0.37012	0.61888	0.373022	0.590337	0.204103	0.59613	0.523147
chr16	552754	cg00651016	-0.258235	4.12117e-06	0.000881285	OpenSea	0.924096	0.75244	0.924902	0.392695	0.713093	0.519937	0.835086	0.723922	0.883266	0.648025	0.786297	0.476917	0.885713	0.640141	0.787162	0.487798	0.905843	0.679468
chr3	5065165	cg26284735	-0.258198	0.000101351	0.00471238	N_Shelf	0.885882	0.363632	0.290572	0.068453	0.307997	0.160079	0.338012	0.145913	0.618638	0.122164	0.428031	0.166222	0.3403	0.16033	0.369221	0.187718	0.392114	0.272478
chr14	54446260	cg01872593	-0.258138	0.000300758	0.00906205	OpenSea	0.334103	0.287437	0.399769	0.0978038	0.291134	0.186443	0.594625	0.176018	0.718971	0.123116	0.492837	0.228687	0.652154	0.365792	0.429747	0.254042	0.493965	0.364722
chr19	4059988	cg16242615	-0.258124	0.000794057	0.0165833	Island	0.415448	0.311151	0.478469	0.198853	0.240397	0.161386	0.630398	0.236678	0.73081	0.349131	0.39044	0.204392	0.692556	0.416099	0.546772	0.154626	0.681512	0.451366
chr1	179557662	cg17888259	-0.258116	3.4449e-05	0.00257868	S_Shore	0.603238	0.539899	0.654155	0.283607	0.517967	0.458554	0.778148	0.430339	0.812653	0.423365	0.689819	0.438173	0.790859	0.544555	0.700624	0.312175	0.775507	0.569257
chr17	15394553	cg08701429	-0.258045	0.000100048	0.00468044	OpenSea	0.652316	0.502633	0.815726	0.383942	0.554983	0.490609	0.825948	0.625058	0.869944	0.412857	0.731537	0.486097	0.870019	0.576449	0.778802	0.46332	0.908521	0.74443
chr8	96805352	cg21994818	-0.258026	0.00190916	0.0286714	OpenSea	0.646171	0.481944	0.550091	0.130703	0.39736	0.430653	0.714481	0.445557	0.794296	0.236365	0.626514	0.519962	0.749134	0.636283	0.570234	0.13329	0.737449	0.448741
chr4	38859728	cg14665413	-0.257924	0.000157624	0.00614646	OpenSea	0.362991	0.191004	0.292845	0.0816447	0.0891047	0.0965564	0.488288	0.142831	0.602515	0.0834512	0.315487	0.133569	0.560764	0.129137	0.380611	0.0720606	0.490007	0.331046
chr7	27404187	cg05729490	-0.257901	0.000207682	0.00727686	OpenSea	0.524121	0.389314	0.498739	0.12015	0.233783	0.16899	0.588995	0.225443	0.686107	0.253795	0.58402	0.327541	0.630579	0.391291	0.563787	0.271225	0.631337	0.472615
chr7	43288757	cg05606455	-0.257883	4.52572e-06	0.000918746	Island	0.903074	0.582893	0.848675	0.519069	0.541224	0.510577	0.774065	0.543884	0.744042	0.512012	0.716277	0.418473	0.794037	0.509974	0.774866	0.372319	0.796665	0.602782
chr5	121518272	cg02601475	-0.257882	0.00418671	0.0468371	OpenSea	0.534801	0.561578	0.587956	0.155659	0.401192	0.462289	0.835655	0.286838	0.835332	0.375991	0.554532	0.482056	0.830377	0.57768	0.682212	0.160105	0.826482	0.705406
chr5	66611496	cg27052418	-0.257871	0.000474437	0.0120272	OpenSea	0.724098	0.701315	0.76093	0.261963	0.572818	0.582024	0.685867	0.321864	0.744541	0.329821	0.4708	0.349751	0.758272	0.464478	0.721338	0.251667	0.797495	0.65244
chr4	106892308	cg21717958	-0.257786	1.2466e-05	0.00151503	OpenSea	0.939568	0.712452	0.805734	0.274251	0.652603	0.41749	0.818596	0.706944	0.440873	0.476598	0.70355	0.344198	0.816247	0.528195	0.793456	0.435469	0.886115	0.641069
chr2	241373820	cg02653521	-0.257778	0.00308777	0.0387327	N_Shore	0.828512	0.817588	0.911109	0.220326	0.653762	0.576832	0.894989	0.553625	0.926601	0.494338	0.819961	0.852239	0.931517	0.918667	0.919941	0.365739	0.932137	0.699169
chr2	214992482	cg05730975	-0.25776	0.00021292	0.00738351	OpenSea	0.653706	0.510274	0.762615	0.211488	0.451945	0.463245	0.735615	0.512352	0.844791	0.302008	0.618082	0.493198	0.740306	0.558136	0.757769	0.400703	0.801892	0.595474
chr16	75045643	cg02538248	-0.25773	4.43102e-07	0.000391741	OpenSea	0.378315	0.238759	0.360643	0.0664106	0.244924	0.149393	0.422782	0.142643	0.535531	0.09395	0.286225	0.113453	0.481698	0.103079	0.4398	0.153917	0.437179	0.205922
chr2	85811662	cg16865965	-0.257671	0.00166867	0.0262979	Island	0.390637	0.340585	0.445162	0.118553	0.270466	0.156452	0.648991	0.100918	0.560671	0.251904	0.345446	0.205418	0.567136	0.404096	0.423576	0.0198258	0.657356	0.39265
chr1	156784869	cg25630380	-0.25766	0.000274806	0.0085888	S_Shore	0.543225	0.377357	0.467018	0.176311	0.336141	0.217643	0.695878	0.347546	0.751407	0.344298	0.557659	0.349556	0.70659	0.459687	0.599057	0.237217	0.726228	0.554646
chr17	80241456	cg07739369	-0.257635	0.00168664	0.0264573	OpenSea	0.327852	0.333303	0.380358	0.147431	0.235008	0.176743	0.635859	0.172213	0.727567	0.249483	0.453877	0.324958	0.705029	0.389206	0.518129	0.123479	0.68747	0.435615
chr1	36574854	cg27181349	-0.257625	0.00348724	0.0418135	OpenSea	0.341043	0.390461	0.486504	0.19135	0.289742	0.285987	0.703983	0.255314	0.803027	0.356516	0.50843	0.306998	0.772356	0.533579	0.59796	0.171197	0.807441	0.500462
chr10	101156363	cg22829164	-0.257598	6.56054e-06	0.00111435	OpenSea	0.678606	0.487805	0.616945	0.21209	0.514781	0.234475	0.690846	0.463066	0.650324	0.259158	0.505069	0.320599	0.649239	0.449701	0.689529	0.274562	0.558462	0.533964
chr14	100791876	cg09385936	-0.257571	0.000765893	0.0162039	N_Shelf	0.834855	0.798587	0.875656	0.424019	0.462622	0.423807	0.891088	0.558966	0.973868	0.587759	0.787197	0.500153	0.96564	0.60955	0.846129	0.618621	0.937292	0.734747
chr10	72459629	cg00618155	-0.25754	1.8125e-06	0.000630081	OpenSea	0.899312	0.806472	0.919313	0.44352	0.723865	0.567271	0.933148	0.625258	0.924344	0.496807	0.890767	0.685102	0.939534	0.6209	0.922718	0.648897	0.905951	0.846869
chr10	128209980	cg24143287	-0.257515	7.57636e-06	0.00119241	OpenSea	0.794238	0.799911	0.821232	0.36636	0.801598	0.611774	0.919721	0.655662	0.910641	0.656759	0.855407	0.549021	0.924689	0.609096	0.896328	0.474832	0.921742	0.804545
chr19	11435095	cg13957558	-0.257502	0.00330124	0.0403808	OpenSea	0.212814	0.0470211	0.298544	0.0176477	0.267633	0.409592	0.510571	0.0540107	0.590877	0.0864828	0.0929735	0.13917	0.594509	0.2132	0.399282	0.0147111	0.634641	0.302488
chr8	145025123	cg19672546	-0.257484	0.00171789	0.026768	Island	0.324878	0.193189	0.411802	0.0850139	0.101888	0.111145	0.597664	0.205515	0.583929	0.168916	0.270189	0.134398	0.5949	0.34452	0.50135	0.0708697	0.655405	0.411082
chr12	56236869	cg03509949	-0.257478	0.0001936	0.00695601	OpenSea	0.600574	0.444104	0.596075	0.240099	0.372527	0.331563	0.71724	0.423969	0.784885	0.226947	0.516049	0.346839	0.728337	0.545179	0.596806	0.288281	0.785631	0.533836
chr1	228528913	cg00532451	-0.257468	2.38596e-08	0.000186484	OpenSea	0.991348	0.898082	0.991453	0.561083	0.892903	0.754884	0.993296	0.915415	0.992712	0.652966	0.993428	0.705112	0.992816	0.696952	0.992295	0.555935	0.988355	0.770964
chr16	68741748	cg01231543	-0.257423	1.24565e-05	0.00151503	OpenSea	0.753949	0.500982	0.630786	0.161349	0.457915	0.269712	0.652747	0.605163	0.688908	0.304296	0.510517	0.318656	0.691088	0.410457	0.629036	0.300153	0.685036	0.512408
chr19	2278773	cg08399733	-0.257315	0.000291946	0.00891323	Island	0.981672	0.696064	0.975181	0.428571	0.636228	0.590647	0.982449	0.622999	0.965553	0.607849	0.95447	0.958235	0.935157	0.668602	0.88778	0.612435	0.929516	0.746767
chr2	10526453	cg11938718	-0.257231	0.000382033	0.0105232	OpenSea	0.588039	0.544626	0.571789	0.264124	0.415267	0.347457	0.744372	0.379941	0.862504	0.488244	0.655827	0.412089	0.726419	0.503546	0.695449	0.24682	0.799467	0.557204
chr13	111468250	cg25202503	-0.257216	3.92255e-07	0.000369899	S_Shelf	0.937672	0.723218	0.888565	0.402726	0.748932	0.524023	0.926117	0.684221	0.931115	0.725411	0.87761	0.64118	0.930282	0.712868	0.902021	0.567066	0.915419	0.76208
chr17	2135631	cg26927232	-0.257211	0.000826911	0.0169847	OpenSea	0.931443	0.578315	0.587022	0.146955	0.549569	0.58767	0.802833	0.536393	0.866332	0.395476	0.660402	0.498322	0.792718	0.701963	0.748025	0.290523	0.754724	0.642553
chr2	158103335	cg18188916	-0.257182	2.04896e-05	0.00196009	OpenSea	0.935163	0.722355	0.862693	0.187008	0.690365	0.443985	0.873459	0.7536	0.750998	0.582893	0.811945	0.495088	0.738803	0.622822	0.807882	0.473103	0.827371	0.703184
chr16	70510663	cg02544257	-0.257164	0.000191274	0.00689847	S_Shelf	0.307189	0.175728	0.323665	0.0907493	0.160305	0.10603	0.561502	0.118239	0.621043	0.1546	0.332749	0.166974	0.580345	0.258822	0.40532	0.19663	0.565089	0.274957
chr3	64211204	cg02147797	-0.257153	4.9e-05	0.00312786	OpenSea	0.33407	0.168584	0.331326	0.0583462	0.106769	0.0819251	0.512513	0.142941	0.599535	0.0925163	0.137736	0.0712391	0.490081	0.121031	0.315451	0.0654772	0.520781	0.231828
chr13	114927579	cg24851858	-0.257136	0.00332919	0.0405997	S_Shore	0.0526252	0.0718981	0.247091	0.052662	0.0596748	0.047296	0.484553	0.0420675	0.575351	0.0884603	0.153517	0.0803513	0.542368	0.126925	0.341307	0.0624533	0.630459	0.200605
chr16	58533979	cg27113419	-0.257132	0.00169773	0.0265618	N_Shore	0.218825	0.127748	0.433719	0.149333	0.261636	0.137486	0.546525	0.15033	0.716646	0.277956	0.444785	0.266453	0.504455	0.220479	0.495444	0.299747	0.774396	0.452714
chr3	125655407	cg07473553	-0.257111	0.000117762	0.00515821	OpenSea	0.895738	0.707695	0.844411	0.194028	0.673342	0.577599	0.767663	0.599188	0.809043	0.512634	0.755581	0.677499	0.82386	0.643141	0.818923	0.327527	0.77121	0.606457
chr6	31781906	cg21467935	-0.257086	2.08869e-06	0.000669544	N_Shore	0.828087	0.578157	0.73959	0.236188	0.538073	0.358062	0.771582	0.637168	0.702025	0.406934	0.609663	0.365739	0.704384	0.566561	0.727995	0.405005	0.838753	0.592568
chr1	86045527	cg07165167	-0.257085	0.00109333	0.020209	N_Shore	0.198429	0.212859	0.289822	0.0520262	0.142536	0.117021	0.511293	0.120508	0.62816	0.115613	0.282882	0.169502	0.639865	0.280598	0.404288	0.0679271	0.61503	0.262488
chr16	11085972	cg27227804	-0.257018	3.39112e-06	0.000815726	OpenSea	0.724161	0.608206	0.652539	0.208111	0.526175	0.359999	0.710818	0.515979	0.742239	0.353778	0.606026	0.378403	0.762837	0.413877	0.665864	0.380436	0.703665	0.562369
chr11	86451848	cg27149179	-0.256994	2.43662e-05	0.00213471	OpenSea	0.474565	0.269375	0.369301	0.0811743	0.193767	0.165096	0.477055	0.254154	0.630256	0.1244	0.370134	0.192523	0.570618	0.201886	0.456541	0.197991	0.568039	0.310728
chr10	126106555	cg18702012	-0.256945	3.33181e-07	0.00035629	N_Shore	0.592803	0.342854	0.438593	0.131624	0.335684	0.181045	0.535606	0.375454	0.535063	0.140103	0.333764	0.198088	0.571165	0.224225	0.528352	0.216906	0.588594	0.336821
chr8	1879786	cg27511289	-0.256899	0.000129166	0.00547525	OpenSea	0.853118	0.75608	0.894819	0.756623	0.649598	0.373159	0.912382	0.571865	0.936902	0.539642	0.912398	0.483917	0.905259	0.733207	0.89329	0.469344	0.902065	0.863902
chr7	1606526	cg14228177	-0.256884	5.58611e-06	0.00102392	N_Shelf	0.94373	0.83306	0.948611	0.321341	0.740069	0.547979	0.961249	0.66586	0.948928	0.730372	0.88096	0.676899	0.938584	0.718315	0.942457	0.583137	0.939442	0.855106
chr5	71251691	cg05199904	-0.256825	1.12444e-05	0.00143979	OpenSea	0.883733	0.670197	0.720086	0.247227	0.712868	0.611694	0.730936	0.587485	0.76823	0.454577	0.686067	0.362647	0.726984	0.452736	0.64351	0.340406	0.766492	0.600511
chr2	109826107	cg24587185	-0.256802	7.28908e-06	0.00117473	OpenSea	0.662697	0.29845	0.532081	0.0873247	0.242367	0.178588	0.491503	0.345978	0.538383	0.16105	0.451068	0.204471	0.500822	0.236483	0.465117	0.244028	0.437153	0.253602
chr17	75316383	cg15401418	-0.256764	0.00159712	0.0255471	OpenSea	0.487934	0.558285	0.621238	0.294484	0.452652	0.49738	0.764368	0.469773	0.871921	0.403381	0.566118	0.396364	0.809475	0.489842	0.75252	0.152184	0.88792	0.641571
chr1	223743126	cg09060908	-0.256754	0.00226	0.0319507	Island	0.390391	0.3314	0.448566	0.0678282	0.3895	0.619487	0.654352	0.300781	0.640443	0.158421	0.40323	0.223313	0.658948	0.362578	0.586591	0.179989	0.786451	0.403891
chr20	32263104	cg02899870	-0.256754	8.06051e-05	0.00413319	N_Shore	0.507825	0.458992	0.705318	0.192527	0.648675	0.568336	0.732041	0.426881	0.752259	0.330907	0.555164	0.451148	0.690928	0.480713	0.663464	0.288247	0.755068	0.502209
chr10	47746789	cg08889480	-0.256735	2.99972e-06	0.000788156	OpenSea	0.863325	0.689952	0.811068	0.339519	0.705239	0.557233	0.88055	0.659064	0.88918	0.584115	0.728267	0.57922	0.849096	0.621707	0.773331	0.335217	0.8644	0.687814
chr11	10161484	cg19389370	-0.256722	0.000138725	0.00570826	OpenSea	0.894465	0.61648	0.773154	0.229108	0.568317	0.448608	0.812203	0.629407	0.87086	0.520998	0.613656	0.452165	0.801353	0.723302	0.780347	0.430011	0.818611	0.572387
chr2	235934945	cg16167060	-0.256717	0.000215713	0.0074407	OpenSea	0.938067	0.614612	0.599819	0.181041	0.561068	0.351235	0.662574	0.544821	0.752887	0.416976	0.686874	0.386429	0.702036	0.492464	0.651579	0.315898	0.560645	0.501622
chr17	79374327	cg16779839	-0.256706	0.00119717	0.0213607	Island	0.126525	0.108207	0.327025	0.0448189	0.0807748	0.0398377	0.465891	0.102459	0.56766	0.114504	0.145653	0.0466824	0.540683	0.150536	0.385905	0.021982	0.677243	0.377977
chr17	26835115	cg13568106	-0.256676	0.000124889	0.00535785	OpenSea	0.791648	0.586206	0.798374	0.319866	0.502906	0.409706	0.863221	0.653158	0.895041	0.510205	0.501802	0.313229	0.856043	0.573616	0.6382	0.378914	0.88698	0.679232
chr17	69972248	cg24624505	-0.256516	0.000345311	0.00986802	OpenSea	0.642057	0.546874	0.631657	0.238507	0.369514	0.348396	0.675304	0.497072	0.841122	0.476221	0.620303	0.333222	0.754843	0.478766	0.711917	0.23742	0.656759	0.438352
chr10	3509758	cg08698943	-0.256473	0.000725195	0.0156427	OpenSea	0.453852	0.309321	0.427241	0.162083	0.172851	0.129899	0.566049	0.189923	0.643597	0.172533	0.41315	0.235689	0.627246	0.410419	0.521886	0.124257	0.680505	0.463998
chr10	51549505	cg10326726	-0.256453	0.00172776	0.026857	OpenSea	0.682635	0.621307	0.74317	0.17395	0.622814	0.325734	0.605063	0.579796	0.534585	0.154921	0.820827	0.226473	0.401541	0.156785	0.594092	0.477517	0.423542	0.403714
chr17	39680504	cg27608102	-0.256448	9.39863e-06	0.00131519	N_Shelf	0.659855	0.464988	0.672813	0.198477	0.363716	0.233125	0.631459	0.377137	0.587501	0.345514	0.562318	0.280201	0.676479	0.383475	0.557719	0.249749	0.657476	0.528636
chr3	32010656	cg24391989	-0.256435	1.37505e-05	0.00158632	OpenSea	0.802902	0.642786	0.822774	0.280657	0.510592	0.424473	0.778739	0.623467	0.74006	0.393276	0.699133	0.460598	0.804601	0.602474	0.828489	0.445988	0.810075	0.615733
chr3	196001706	cg23828876	-0.256428	0.00433916	0.047879	OpenSea	0.43	0.631332	0.825899	0.233356	0.539611	0.566369	0.917142	0.298991	0.917572	0.598438	0.882271	0.487129	0.898477	0.640001	0.845527	0.575361	0.933436	0.851107
chr15	63526883	cg02747950	-0.256418	0.0015558	0.0251568	OpenSea	0.458929	0.518737	0.54607	0.388724	0.357961	0.259596	0.722647	0.223577	0.815373	0.223175	0.443393	0.215769	0.783019	0.41115	0.580662	0.411164	0.77397	0.522368
chr6	72199637	cg00206507	-0.256412	0.000299519	0.00903943	OpenSea	0.633044	0.407595	0.431683	0.105609	0.403898	0.324624	0.715502	0.327709	0.68893	0.247999	0.470135	0.385662	0.677181	0.559773	0.574272	0.21082	0.720985	0.438131
chr19	40009835	cg07052524	-0.256404	0.000477646	0.0120839	S_Shelf	0.919856	0.75304	0.893768	0.17093	0.618278	0.416336	0.834174	0.719719	0.909373	0.3735	0.937935	0.560681	0.887865	0.726756	0.815598	0.816553	0.825383	0.797077
chr11	121335457	cg13606889	-0.256389	0.00059845	0.0139102	OpenSea	0.377382	0.290442	0.310618	0.0718781	0.231815	0.139575	0.589534	0.141283	0.651346	0.123298	0.355196	0.374196	0.632344	0.350755	0.417832	0.0983884	0.619282	0.288033
chr14	75083495	cg18497238	-0.256372	8.86528e-06	0.00128106	S_Shelf	0.788216	0.346139	0.463252	0.100313	0.262368	0.160845	0.499003	0.363496	0.552727	0.164627	0.391574	0.229196	0.552782	0.255897	0.419023	0.224686	0.524005	0.300406
chr15	65223141	cg09291474	-0.256365	5.63476e-06	0.00102788	OpenSea	0.686522	0.561424	0.651822	0.35586	0.578917	0.392056	0.773199	0.377401	0.787934	0.405649	0.701894	0.498864	0.750472	0.545508	0.7222	0.338512	0.782483	0.652884
chr19	45280184	cg14089474	-0.256317	2.13012e-06	0.000674305	N_Shore	0.907269	0.684768	0.907369	0.478485	0.610512	0.568046	0.892898	0.632059	0.879142	0.500369	0.714731	0.533932	0.884175	0.580247	0.829236	0.555298	0.87218	0.657457
chr10	34569552	cg15645287	-0.256165	0.00137473	0.0233136	OpenSea	0.814445	0.642317	0.816513	0.155864	0.579808	0.522483	0.873769	0.527056	0.892401	0.503069	0.701946	0.696396	0.809666	0.804579	0.877792	0.346588	0.890904	0.753407
chr5	14038630	cg10979364	-0.256069	0.000283207	0.00874646	OpenSea	0.672813	0.647073	0.672298	0.227621	0.575322	0.411626	0.844772	0.472163	0.860197	0.586977	0.856534	0.638451	0.844939	0.651716	0.812246	0.426665	0.905479	0.677685
chr2	101922427	cg03191504	-0.256068	0.000226451	0.00766231	N_Shore	0.645168	0.537672	0.596478	0.135679	0.324756	0.140489	0.663368	0.245481	0.63748	0.268259	0.720218	0.551397	0.729537	0.45779	0.666317	0.42165	0.653276	0.573572
chr15	98568785	cg21079719	-0.256017	3.86675e-06	0.000857133	OpenSea	0.94059	0.761838	0.839592	0.431213	0.673294	0.520572	0.951727	0.660385	0.942381	0.60499	0.790743	0.615674	0.934339	0.697199	0.881628	0.491164	0.938199	0.805308
chr19	39303506	cg16731016	-0.255913	2.77179e-05	0.00229921	OpenSea	0.936049	0.680215	0.88678	0.323576	0.667338	0.505704	0.745682	0.714785	0.802672	0.434199	0.775482	0.487771	0.807795	0.570654	0.762057	0.487494	0.747362	0.6236
chr10	49647167	cg08866557	-0.255897	2.71696e-05	0.00227077	OpenSea	0.947423	0.714968	0.892272	0.322878	0.739781	0.54665	0.88326	0.833204	0.901069	0.480826	0.745508	0.655626	0.903724	0.684103	0.859669	0.457293	0.839683	0.71377
chr3	57955820	cg11895596	-0.255876	9.38482e-06	0.00131519	OpenSea	0.846338	0.61241	0.61694	0.247928	0.547196	0.433278	0.815707	0.47742	0.814862	0.373954	0.698284	0.563101	0.801819	0.624496	0.751774	0.441218	0.846019	0.662246
chr5	1107855	cg12146829	-0.255833	0.00257461	0.034658	N_Shore	0.3647	0.42307	0.371746	0.189341	0.253479	0.185434	0.583924	0.163738	0.671168	0.207143	0.418567	0.186199	0.801358	0.416695	0.446195	0.09625	0.748327	0.489095
chr2	238578435	cg03504039	-0.255738	5.06053e-07	0.000400362	OpenSea	0.582969	0.34646	0.479566	0.0970724	0.434472	0.165244	0.416407	0.293912	0.551397	0.130126	0.394352	0.235223	0.5248	0.218597	0.398085	0.233048	0.493015	0.253739
chr1	155912569	cg27187375	-0.255718	7.56249e-06	0.00119218	OpenSea	0.80788	0.675994	0.849842	0.319073	0.698499	0.62374	0.896235	0.728759	0.923039	0.610716	0.823785	0.566122	0.886006	0.591823	0.840305	0.463922	0.901685	0.745665
chr1	11979188	cg03977831	-0.255706	0.000212107	0.00736933	OpenSea	0.942642	0.553188	0.627629	0.230511	0.483082	0.398463	0.726185	0.549367	0.865396	0.488601	0.632005	0.535023	0.827589	0.62462	0.775653	0.435113	0.837179	0.601119
chr11	2846681	cg19852660	-0.25569	1.96893e-05	0.00192791	OpenSea	0.543302	0.247954	0.446843	0.0651096	0.184505	0.11936	0.486589	0.23433	0.517343	0.101174	0.286164	0.162399	0.480101	0.30077	0.405188	0.148199	0.610268	0.279795
chr6	169740686	cg16755251	-0.25564	4.50744e-06	0.000916551	OpenSea	0.976963	0.802239	0.968686	0.560558	0.69699	0.631732	0.979623	0.714731	0.971472	0.628532	0.788373	0.606934	0.981957	0.652806	0.946339	0.631374	0.97099	0.751723
chr8	145012644	cg13389508	-0.255635	7.60379e-05	0.00399674	N_Shelf	0.418479	0.37273	0.481099	0.200141	0.338806	0.232533	0.68185	0.297277	0.684757	0.297835	0.471156	0.280657	0.699033	0.346099	0.559973	0.286003	0.713907	0.435072
chr14	87265617	cg19958593	-0.255634	5.3371e-05	0.00326928	OpenSea	0.879411	0.44666	0.588806	0.1325	0.496737	0.26206	0.605708	0.505152	0.532437	0.286182	0.547288	0.271956	0.557783	0.315931	0.513712	0.311203	0.458312	0.347844
chr14	23291214	cg08319417	-0.255557	4.49174e-06	0.000915201	Island	0.985505	0.759412	0.891294	0.460046	0.656321	0.542964	0.906992	0.700728	0.87503	0.5889	0.846349	0.526475	0.88593	0.670893	0.887215	0.541949	0.890598	0.733852
chr4	7282819	cg04510919	-0.255526	2.88818e-05	0.00235318	OpenSea	0.922789	0.717101	0.820033	0.230804	0.707454	0.472602	0.75629	0.62175	0.777846	0.622062	0.764345	0.547874	0.837983	0.628071	0.757489	0.36872	0.821144	0.656659
chr8	29513210	cg19405484	-0.255523	0.00169603	0.0265486	OpenSea	0.444805	0.32184	0.306937	0.166837	0.202937	0.197766	0.664504	0.158726	0.726449	0.188294	0.415732	0.222987	0.685128	0.403137	0.51137	0.15303	0.667948	0.513487
chr3	171430173	cg15863841	-0.255482	0.000612817	0.0140877	OpenSea	0.578966	0.495214	0.735566	0.236704	0.54094	0.507698	0.843809	0.445627	0.888561	0.482547	0.680442	0.488461	0.887166	0.610799	0.7414	0.482326	0.844469	0.69261
chr3	156848265	cg03454663	-0.25543	9.48269e-05	0.00453913	OpenSea	0.365667	0.236924	0.392486	0.0862032	0.167761	0.111891	0.547206	0.248961	0.579036	0.152409	0.269161	0.128735	0.60763	0.24995	0.40366	0.15233	0.602831	0.269168
chr7	4652671	cg16714154	-0.255404	0.00093113	0.0182966	OpenSea	0.334744	0.36262	0.486386	0.113403	0.260676	0.132327	0.652698	0.233418	0.680159	0.271808	0.41306	0.232416	0.683263	0.415247	0.520436	0.236048	0.691214	0.426716
chr3	64211659	cg08765100	-0.255376	0.00010781	0.00488573	OpenSea	0.517858	0.383995	0.489028	0.152265	0.357575	0.270466	0.715009	0.365054	0.763865	0.286319	0.409072	0.24343	0.682971	0.374626	0.481974	0.306728	0.637125	0.373206
chr16	88185021	cg00966920	-0.255359	0.000155665	0.00610172	Island	0.909881	0.593642	0.817449	0.495886	0.511244	0.478648	0.848078	0.617789	0.949341	0.520634	0.809891	0.773444	0.908568	0.725307	0.883379	0.446113	0.926151	0.614288
chr5	156594400	cg08445740	-0.255353	3.22525e-06	0.000809167	OpenSea	0.624332	0.464774	0.674584	0.255555	0.523639	0.307628	0.593471	0.306054	0.555402	0.366769	0.792761	0.334575	0.647679	0.544733	0.673112	0.417168	0.693488	0.483039
chr13	29148952	cg15887927	-0.255334	0.00230183	0.0323131	OpenSea	0.370697	0.455562	0.491423	0.254258	0.410472	0.318436	0.759605	0.256748	0.793526	0.472034	0.549267	0.378748	0.81733	0.487355	0.66832	0.204724	0.819726	0.5545
chr2	25198596	cg22161562	-0.255295	9.40818e-05	0.00451472	S_Shelf	0.43657	0.313437	0.518003	0.139858	0.135408	0.0857549	0.638729	0.210897	0.519596	0.128329	0.219303	0.137259	0.539576	0.153027	0.34228	0.165152	0.602026	0.32012
chr10	48317878	cg27461542	-0.255225	3.539e-06	0.000828506	OpenSea	0.921713	0.757406	0.903751	0.289542	0.698601	0.541325	0.90719	0.703339	0.825501	0.556593	0.895984	0.761545	0.897569	0.614722	0.896375	0.506056	0.882387	0.801519
chr14	105147585	cg01854676	-0.255202	6.19447e-05	0.00355013	S_Shelf	0.733952	0.814097	0.914596	0.383063	0.681503	0.564954	0.934623	0.671733	0.937116	0.592908	0.841158	0.535119	0.907621	0.682755	0.898718	0.46177	0.933043	0.779112
chr8	142275722	cg14150907	-0.255168	0.00232792	0.0325299	OpenSea	0.06733	0.106412	0.251478	0.024317	0.0582902	0.0624813	0.477225	0.0831419	0.640057	0.0927205	0.190804	0.0645487	0.582615	0.118446	0.298152	0.0423378	0.524435	0.199466
chr15	31215822	cg13630878	-0.255153	1.7192e-05	0.00179844	OpenSea	0.808497	0.753247	0.906591	0.556048	0.591926	0.470468	0.90014	0.592027	0.888756	0.582478	0.845213	0.559355	0.864817	0.662949	0.879586	0.40697	0.937804	0.743414
chr10	97094453	cg27312979	-0.255147	0.00123592	0.0218006	OpenSea	0.435314	0.462529	0.623514	0.243397	0.356061	0.236698	0.662379	0.328123	0.871408	0.361734	0.554563	0.363299	0.735083	0.435314	0.660275	0.259054	0.670675	0.582799
chr6	36319055	cg18891604	-0.255133	6.03204e-05	0.00350636	OpenSea	0.726375	0.607605	0.735827	0.268291	0.569422	0.459065	0.805	0.620278	0.85367	0.467704	0.75181	0.602125	0.859942	0.606467	0.78269	0.362546	0.857062	0.651517
chr11	117959349	cg17318719	-0.255125	0.000958234	0.0186111	OpenSea	0.427309	0.446065	0.538471	0.312712	0.355128	0.266785	0.767452	0.299916	0.748879	0.337607	0.496089	0.299664	0.762962	0.45283	0.596464	0.179541	0.815796	0.617304
chr15	66947568	cg26099834	-0.255124	0.00111681	0.02048	Island	0.351027	0.244929	0.371264	0.117823	0.298406	0.307606	0.575227	0.0878033	0.614368	0.235602	0.209083	0.101174	0.634123	0.39836	0.408435	0.0521117	0.654583	0.274989
chr10	90013989	cg08419450	-0.255095	4.25852e-07	0.000386849	OpenSea	0.711836	0.403994	0.47848	0.111735	0.490026	0.262315	0.481356	0.357503	0.535425	0.143779	0.521611	0.248729	0.516345	0.311971	0.478485	0.280714	0.545151	0.34212
chr10	105238964	cg11957248	-0.255084	2.03172e-05	0.00195483	OpenSea	0.57498	0.45606	0.581528	0.208659	0.414384	0.300988	0.700896	0.401664	0.733692	0.315282	0.590507	0.373824	0.727821	0.378997	0.640517	0.370104	0.706937	0.569926
chr19	1265879	cg00073090	-0.25505	0.000126407	0.00540079	Island	0.341078	0.234116	0.318111	0.0750993	0.172463	0.151817	0.612018	0.177989	0.577378	0.144652	0.336408	0.188151	0.564957	0.228064	0.440253	0.123028	0.610456	0.354755
chr21	46289921	cg22434923	-0.254985	0.00020687	0.00725635	N_Shelf	0.622693	0.304442	0.475023	0.120427	0.273325	0.20958	0.614322	0.498355	0.711516	0.176867	0.4336	0.224337	0.614952	0.278784	0.51248	0.438863	0.7284	0.439793
chr16	57798273	cg16429725	-0.254978	0.000107806	0.00488573	S_Shelf	0.675784	0.459894	0.492217	0.144533	0.331094	0.206028	0.608498	0.335742	0.742243	0.330608	0.555811	0.407648	0.651083	0.430251	0.612568	0.240165	0.681321	0.500943
chr1	160783054	cg13904520	-0.254908	2.70582e-06	0.000754534	OpenSea	0.752828	0.656742	0.824778	0.319712	0.70717	0.553869	0.803968	0.640685	0.781238	0.50951	0.744605	0.529676	0.826816	0.516747	0.816184	0.358477	0.766351	0.644351
chr2	10686963	cg15153684	-0.254905	0.00107308	0.0199654	OpenSea	0.905018	0.829222	0.904068	0.215003	0.864565	0.637997	0.930495	0.752116	0.933655	0.572445	0.9556	0.940792	0.919737	0.901096	0.940836	0.370265	0.900787	0.741684
chr1	2182373	cg21442419	-0.254889	0.000288149	0.00884305	OpenSea	0.949226	0.765289	0.95866	0.258784	0.708384	0.523736	0.955036	0.642522	0.94226	0.661696	0.726556	0.52585	0.944732	0.878566	0.909297	0.656619	0.898968	0.786059
chr6	7468673	cg10965581	-0.254882	3.45514e-05	0.00258382	OpenSea	0.629945	0.448882	0.738891	0.301232	0.404821	0.332993	0.742013	0.497289	0.739327	0.386528	0.550829	0.450773	0.732014	0.476414	0.666933	0.245616	0.744169	0.515276
chr19	1130866	cg18608055	-0.254872	0.0036553	0.0430235	OpenSea	0.295097	0.37501	0.556958	0.212143	0.289283	0.198927	0.755732	0.267726	0.785914	0.390331	0.510084	0.350396	0.780637	0.42849	0.587705	0.270677	0.782863	0.556727
chr19	33726786	cg00479463	-0.254865	0.0026671	0.0353757	Island	0.390264	0.451109	0.558151	0.306513	0.390164	0.33136	0.880941	0.281772	0.605428	0.270603	0.772665	0.518687	0.896542	0.470873	0.727253	0.565625	0.807221	0.5383
chr8	141599356	cg19352830	-0.254858	1.2148e-06	0.00054454	OpenSea	0.475549	0.298628	0.519629	0.164931	0.339073	0.17902	0.564151	0.25416	0.596181	0.219835	0.423742	0.271754	0.593909	0.28597	0.542757	0.272766	0.556019	0.370223
chr14	21510056	cg00502926	-0.254808	0.000347949	0.00991535	OpenSea	0.610171	0.401999	0.445593	0.0899819	0.292587	0.203994	0.472462	0.305919	0.645414	0.230544	0.437895	0.247832	0.670859	0.463978	0.56553	0.136103	0.698113	0.465004
chr15	99926398	cg07945618	-0.254762	2.60008e-06	0.000743419	OpenSea	0.760712	0.588443	0.784432	0.389273	0.494458	0.311658	0.826859	0.576022	0.751057	0.415032	0.609253	0.463891	0.744694	0.485222	0.693537	0.316865	0.809189	0.634926
chr12	68221623	cg19160624	-0.254715	3.95913e-05	0.00278741	OpenSea	0.370237	0.244276	0.393159	0.118571	0.267178	0.159107	0.553031	0.204029	0.647328	0.118103	0.378526	0.217576	0.584109	0.296302	0.498394	0.273889	0.540935	0.308608
chr2	144462886	cg05307752	-0.254689	0.00289038	0.0371964	OpenSea	0.455827	0.509974	0.455115	0.12733	0.168686	0.132388	0.727425	0.212792	0.54317	0.241987	0.663991	0.459345	0.678223	0.37192	0.600978	0.107267	0.719607	0.557817
chr11	6378691	cg14240790	-0.254659	0.000712835	0.0154819	OpenSea	0.531805	0.4165	0.511557	0.182346	0.329828	0.283393	0.735734	0.292969	0.81266	0.399542	0.59596	0.39132	0.736369	0.528999	0.676851	0.370726	0.725157	0.498197
chr1	2458466	cg17128799	-0.254646	0.00232688	0.0325208	S_Shore	0.476913	0.471288	0.654894	0.217681	0.478894	0.335171	0.822983	0.338972	0.875914	0.510013	0.684856	0.62414	0.817092	0.646729	0.750254	0.397979	0.888704	0.616716
chr17	58637589	cg13984330	-0.254587	2.48815e-05	0.00216097	OpenSea	0.860265	0.829035	0.878768	0.491297	0.656336	0.520242	0.875063	0.748737	0.901537	0.543698	0.80547	0.624951	0.925881	0.565347	0.83499	0.319073	0.911928	0.716572
chr6	422935	cg12671632	-0.254506	3.01883e-06	0.000789042	N_Shore	0.519437	0.311758	0.326291	0.107778	0.35812	0.187839	0.619493	0.255883	0.611152	0.226692	0.541198	0.232901	0.511737	0.181257	0.417317	0.320389	0.49522	0.284912
chr7	960350	cg19445335	-0.254471	3.04794e-05	0.00242436	Island	0.874916	0.874566	0.88406	0.368391	0.700773	0.50809	0.93025	0.650262	0.940726	0.629836	0.928218	0.65411	0.92658	0.737396	0.905519	0.472825	0.943611	0.84894
chr3	99378032	cg21175685	-0.254463	0.000645182	0.0145744	OpenSea	0.631714	0.574389	0.665338	0.18181	0.441616	0.244505	0.794794	0.432402	0.776277	0.554798	0.785063	0.570577	0.77809	0.611582	0.752034	0.339576	0.767715	0.592841
chr17	79391616	cg19859193	-0.254439	5.75595e-05	0.00340937	N_Shore	0.708982	0.408349	0.629567	0.257498	0.389898	0.229978	0.672845	0.39315	0.694434	0.341903	0.458941	0.332907	0.709318	0.534055	0.627013	0.261847	0.694039	0.535397
chr11	119567761	cg08306303	-0.254432	1.8809e-05	0.00189197	OpenSea	0.818711	0.768171	0.924701	0.535347	0.687693	0.539919	0.9577	0.670701	0.967758	0.609469	0.8334	0.569155	0.950686	0.697902	0.911063	0.569527	0.967993	0.769625
chr17	78865373	cg03502601	-0.254367	0.00285218	0.0368866	S_Shore	0.501185	0.409974	0.561643	0.226072	0.354004	0.276027	0.722908	0.251157	0.803182	0.451109	0.60201	0.46982	0.768497	0.600574	0.676877	0.185993	0.805477	0.635755
chr17	78475995	cg21040094	-0.254364	0.000288481	0.00884828	OpenSea	0.954724	0.560848	0.790535	0.377611	0.611152	0.519269	0.835197	0.622908	0.77657	0.528501	0.693189	0.387303	0.749113	0.728896	0.709157	0.253233	0.732722	0.584512
chr12	56732721	cg00294382	-0.254285	0.00105551	0.0197699	OpenSea	0.235287	0.245737	0.304713	0.091646	0.164152	0.141544	0.570982	0.0877375	0.639518	0.155591	0.378126	0.19983	0.597473	0.25503	0.443609	0.147558	0.651173	0.37179
chr10	3984975	cg14575790	-0.254227	2.7583e-06	0.000760656	OpenSea	0.878816	0.638789	0.772168	0.426515	0.610634	0.46175	0.869081	0.565667	0.827243	0.503265	0.7779	0.564335	0.883862	0.695817	0.822659	0.428719	0.856052	0.725512
chr2	242501706	cg03072665	-0.254177	7.16339e-06	0.00116369	S_Shelf	0.49396	0.330741	0.402076	0.159426	0.388849	0.217849	0.624092	0.363683	0.681983	0.271594	0.492204	0.258877	0.624396	0.338012	0.542259	0.244516	0.61829	0.395819
chr11	72929983	cg01550445	-0.254158	5.4292e-06	0.00100515	S_Shore	0.718578	0.55484	0.634127	0.180318	0.437541	0.350822	0.667307	0.484473	0.709785	0.306874	0.508299	0.314094	0.653458	0.413306	0.643984	0.317091	0.766086	0.52992
chr11	111154826	cg21127079	-0.254155	0.000459423	0.0117844	OpenSea	0.944552	0.626291	0.83443	0.2142	0.646628	0.455763	0.777238	0.617878	0.73501	0.504425	0.593108	0.332542	0.73063	0.471742	0.786448	0.458112	0.557184	0.636875
chr6	42372284	cg07507418	-0.25413	0.000746638	0.0159404	OpenSea	0.385513	0.329901	0.482536	0.191181	0.278187	0.199504	0.658423	0.325758	0.74118	0.269571	0.498683	0.332522	0.708741	0.411859	0.565592	0.239491	0.755887	0.48779
chr1	8298617	cg04508870	-0.25412	0.000569746	0.0134881	OpenSea	0.898806	0.558599	0.856771	0.239615	0.529588	0.323329	0.834997	0.55317	0.847035	0.528186	0.676653	0.681052	0.872075	0.800871	0.80847	0.577701	0.827034	0.601831
chr16	85424402	cg02049243	-0.254077	2.49609e-06	0.000724935	OpenSea	0.711808	0.456327	0.672551	0.206371	0.43088	0.246367	0.613331	0.4899	0.641401	0.264274	0.47328	0.316988	0.635443	0.409841	0.551612	0.313809	0.717591	0.457323
chr16	85404654	cg06601581	-0.254072	7.41517e-05	0.00393697	N_Shelf	0.610472	0.43894	0.620955	0.262689	0.435828	0.365785	0.73039	0.422762	0.713982	0.298351	0.412024	0.268978	0.749003	0.428473	0.632908	0.473146	0.811992	0.471779
chr10	98129902	cg02443967	-0.25404	7.25419e-05	0.00388049	OpenSea	0.989198	0.811691	0.987762	0.470922	0.727117	0.625617	0.860977	0.720493	0.961648	0.621677	0.983146	0.604937	0.966256	0.625218	0.942156	0.685963	0.81983	0.785211
chr6	25655241	cg03349134	-0.253981	0.0045863	0.049584	S_Shelf	0.359459	0.51137	0.622615	0.534401	0.435417	0.266056	0.841503	0.265023	0.871661	0.478168	0.599608	0.427184	0.845375	0.581918	0.801765	0.288985	0.894044	0.632513
chr2	219759404	cg24542821	-0.253975	2.97901e-05	0.00239695	S_Shore	0.743242	0.569353	0.770357	0.272457	0.612699	0.475961	0.856144	0.621227	0.836162	0.563686	0.755454	0.492051	0.819802	0.68335	0.827104	0.428498	0.866075	0.694678
chr12	58282506	cg19184897	-0.253932	1.03037e-05	0.00137273	OpenSea	0.328724	0.119413	0.34214	0.109728	0.172223	0.0877003	0.510852	0.0896639	0.563964	0.104395	0.257912	0.105912	0.491322	0.164596	0.334002	0.154479	0.473258	0.253124
chr2	86038589	cg04589210	-0.253885	6.05963e-05	0.00351492	Island	0.506565	0.397604	0.589998	0.236136	0.353045	0.247184	0.704621	0.373476	0.713799	0.31376	0.452974	0.319553	0.724883	0.399799	0.569346	0.268587	0.709571	0.483734
chr2	8870227	cg26426395	-0.253861	8.48657e-06	0.00125579	OpenSea	0.917643	0.787591	0.841156	0.276728	0.795588	0.549563	0.853753	0.77364	0.860494	0.603536	0.740146	0.569283	0.857775	0.674227	0.851948	0.414003	0.863917	0.649101
chr1	156095914	cg21452188	-0.253821	0.00411824	0.0463563	OpenSea	0.479056	0.480696	0.604583	0.194319	0.295147	0.348427	0.736067	0.330591	0.810136	0.44627	0.580594	0.365054	0.805253	0.499616	0.657589	0.134485	0.805574	0.690151
chr16	2235025	cg02038492	-0.253819	1.10556e-05	0.00142783	N_Shore	0.751664	0.742401	0.814152	0.3279	0.668858	0.485108	0.821997	0.591008	0.887444	0.564451	0.815999	0.553363	0.849582	0.603151	0.840515	0.460641	0.860167	0.697981
chr4	184908794	cg13023014	-0.253806	2.38548e-07	0.000318927	OpenSea	0.620736	0.389069	0.55594	0.204403	0.475315	0.27028	0.60135	0.389567	0.622384	0.237598	0.418856	0.229377	0.618621	0.365302	0.557441	0.293174	0.618952	0.426575
chr7	17598458	cg13865610	-0.253791	8.67721e-05	0.00431786	OpenSea	0.911023	0.679833	0.806259	0.217082	0.856713	0.654804	0.798175	0.654065	0.753012	0.489688	0.749113	0.485467	0.700802	0.6133	0.792649	0.405711	0.707019	0.590694
chr1	8404050	cg04994795	-0.253772	1.82484e-05	0.00186397	Island	0.866509	0.448659	0.645575	0.140403	0.481287	0.267061	0.690535	0.571429	0.592559	0.33635	0.552479	0.392368	0.660838	0.42486	0.615764	0.400053	0.648217	0.488634
chr10	95197126	cg18082515	-0.253762	3.11e-06	0.00079874	OpenSea	0.61434	0.28958	0.382371	0.109567	0.230637	0.133788	0.497597	0.338879	0.569527	0.117743	0.300821	0.164761	0.560801	0.199215	0.392875	0.152465	0.545105	0.304225
chr17	855238	cg13417862	-0.253734	0.00197921	0.0293603	OpenSea	0.131474	0.157711	0.334103	0.0504381	0.138069	0.11036	0.509047	0.137433	0.630431	0.136185	0.37604	0.159357	0.572164	0.233965	0.446113	0.118849	0.606729	0.356268
chr7	842128	cg02560081	-0.253727	0.000191582	0.0069053	OpenSea	0.858921	0.475698	0.668793	0.144502	0.528839	0.533156	0.714859	0.388615	0.7259	0.38485	0.527388	0.322132	0.688363	0.466284	0.678194	0.614585	0.723067	0.500955
chr12	26392567	cg09010707	-0.253706	4.2884e-06	0.000895259	OpenSea	0.580879	0.325684	0.35437	0.126916	0.330094	0.228377	0.567367	0.255719	0.599057	0.141714	0.440538	0.259343	0.590507	0.280417	0.429994	0.141046	0.524823	0.375059
chr6	32223341	cg00523604	-0.253679	0.00239854	0.0331473	OpenSea	0.301212	0.324537	0.424551	0.179667	0.291743	0.197354	0.716287	0.168169	0.679699	0.298212	0.401602	0.253017	0.691589	0.410954	0.52792	0.17268	0.801758	0.548663
[truncated: 6,182 more rows]

## Sheet: Table S5
Table S5: Details of 156 differentially methylated positions (DMPs), identified in validation cohort 1 including PDAC tumors (n=7) compared to adjacent normal tissue samples (n=7). The chromosomal locations of the DMPs are mentioned according to hg19 reference genome. Annotation of CpG islands was mentioned as mentioned in the annotation provided by the beadchip.
[truncated: 157 more rows]

[truncated: 11 more sheets: Table S6, Table S7, Table S8, Table S9, Table S10, Table S11, Table S12, Table S13, Table S14, Table S15, Table S16]
